# Supplementary material for: Integrated bioinformatics analysis and experimental validation of SRF as a potential senescence biomarker in MASLD
Source: Front Mol Biosci. 2026 Apr 29;13:1745039. doi: 10.3389/fmolb.2026.1745039 (PMC13167570; doi:10.3389/fmolb.2026.1745039)
Supplement: Supplementary file 1 [file Table2.xlsx]

## Sheet: Sheet1
	logFC	AveExpr	t	P.Value	adj.P.Val	B	change
ATF3	-1.26069	10.7308696283953	-10.2869	1.85482404566879e-16	2.66443437991326e-12	26.8707728666186	DOWN
THBS1	-1.52349	11.0044920040222	-10.1424	3.58267363172416e-16	2.66443437991326e-12	26.2397	DOWN
RAB26	1.09651317878994	11.562288124849	10.052377548468	5.40375666806194e-16	2.67918255602511e-12	25.8455516897956	UP
FOSB	-3.34737	10.1181851697696	-9.8534	1.3418941871028e-15	4.98983353474178e-12	24.9729252908474	DOWN
NR4A1	-1.86855	9.54884892893498	-9.61018	4.08910199836013e-15	1.1157636145439e-11	23.9033058066934	DOWN
FILIP1L	-1.17948	10.5845335853784	-9.58926	4.50086169642558e-15	1.1157636145439e-11	23.8111739405793	DOWN
GRIA3	1.11858521972547	9.04080449182564	9.37000259095883	1.23137011329784e-14	2.61648558074172e-11	22.8444404974007	UP
TMEM169	1.0371033601198	9.31226713513725	9.10851083631325	4.09586065475754e-14	7.61522892235796e-11	21.6894103780171	UP
EMP1	-1.50227	10.4400898287723	-9.0639	5.02845933741372e-14	8.13893880151883e-11	21.4922058268799	DOWN
FMO1	1.50713101789177	9.12983663406151	9.04552416984831	5.47192335721314e-14	8.13893880151883e-11	21.4109527053033	UP
KCNK1	-1.09829	10.5316881349475	-8.87473	1.20033087857341e-13	1.62306558980917e-10	20.655609361309	DOWN
FOS	-2.238	11.9142011860423	-8.82188	1.53068620913085e-13	1.89728555621769e-10	20.4217972844564	DOWN
OPTN	0.46881865834272	11.7283639747914	8.79606346908465	1.72364568430947e-13	1.97211583910916e-10	20.3076099055025	NOT
WNT5A	1.14515963827285	9.84500779531683	8.52318490749521	6.04459580302867e-13	6.42195128387489e-10	19.1006027265038	UP
P4HA1	-1.14212	11.7990748202934	-8.50495	6.57295802892234e-13	6.51774518147939e-10	19.0199760171558	DOWN
CDH19	-0.958771	9.98500226822099	-8.47591	7.51121170790649e-13	6.98261018396257e-10	18.8915917438288	DOWN
CRISPLD2	-1.09981	10.6930472079789	-8.3926	1.1013792121461e-12	9.33392179499737e-10	18.5233015477976	DOWN
SLC29A1	0.635529061966332	11.5018330684955	8.38709397801591	1.12955891024575e-12	9.33392179499737e-10	18.4989910934307	UP
NAT8B	1.3119470072033	9.89872348030043	8.35864374971641	1.28720443634182e-12	9.68851003874099e-10	18.3732746129591	UP
NCOA7	-0.791764	10.861794795931	-8.35603	1.30274439138645e-12	9.68851003874099e-10	18.3617268698216	DOWN
CALCA	-1.52107	8.43219800236066	-8.302	1.66950156636448e-12	1.18248410943358e-09	18.1230248907445	DOWN
SLC11A1	-1.23564	8.85398073519693	-8.26922	1.9404740530762e-12	1.27698407545418e-09	17.9782823473659	DOWN
ARAP2	-0.654509	10.4350752329268	-8.26542	1.97462913375327e-12	1.27698407545418e-09	17.9614909664596	DOWN
NR4A2	-1.25428	9.04369039704134	-8.22729	2.35211165498404e-12	1.43569612744431e-09	17.7931418129018	DOWN
ARID5B	-0.796745	10.9253789490819	-8.22171	2.41309689297483e-12	1.43569612744431e-09	17.7685074054368	DOWN
SRF	-0.638288	11.218394951246	-8.16316	3.15620106735042e-12	1.80558979522193e-09	17.5101442968032	DOWN
HBEGF	-1.29842	9.2888496054402	-8.13087	3.65960796222912e-12	2.01603736408133e-09	17.3677187529243	DOWN
IFIT2	0.885501620734708	11.0397283300955	8.06172466370987	5.02349927490182e-12	2.62114626205674e-09	17.0628453054578	UP
IGFBP2	-1.38907	11.5714977454613	-8.05798	5.11047745056109e-12	2.62114626205674e-09	17.0463237147269	DOWN
GADD45G	-1.81662	10.7551429369628	-8.04081	5.5283607677474e-12	2.74096126864916e-09	16.9706758465818	DOWN
TMEM19	0.473115362614372	10.7836380769424	7.95753130320525	8.09266182152409e-12	3.88291135268869e-09	16.6039097542833	NOT
CCDC150	0.765829712383362	10.1308288501493	7.92438203033993	9.41713030777478e-12	4.37719988118257e-09	16.4580233610498	UP
ME1	0.971339587449159	10.3055877341576	7.84692318530348	1.34158226886442e-11	6.04687717184528e-09	16.1173940800839	UP
LATS2	-0.551756	9.59027568038398	-7.78981	1.74114037009423e-11	7.6169770190534e-09	15.8664822958214	NOT
GPRC5A	-1.24216	8.88558909024796	-7.77681	1.84750699953764e-11	7.85137688889225e-09	15.809409906957	DOWN
ISM1	0.812507048437209	8.44014829424514	7.76726939787468	1.92968602295567e-11	7.97281941817849e-09	15.7675224672312	UP
MYC	-1.61989	11.6469701830428	-7.75855	2.00792333797983e-11	8.07185181867891e-09	15.7292698390788	DOWN
ANGPTL4	-0.73374	12.8328829695396	-7.74698	2.11673253582789e-11	8.28533677313263e-09	15.6784772159148	DOWN
JUNB	-1.80431	10.842401404251	-7.66056	3.13800141043855e-11	1.19678546099649e-08	15.2995413664368	DOWN
RRP12	-1.00825	9.54854086523656	-7.64001	3.44577098455953e-11	1.28130994060846e-08	15.209492899928	DOWN
TBX10	0.90316191098718	8.79697836611103	7.6345519852172	3.53234708302332e-11	1.28146659787534e-08	15.1856099214864	UP
FOSL2	-1.2511	10.1725462649631	-7.62533	3.68366234200568e-11	1.30454270654744e-08	15.1452403223183	DOWN
PLEKHH3	0.701038477703723	9.86963963536702	7.58705823647122	4.38404619775561e-11	1.51647216617249e-08	14.9777148403823	UP
TGFBR3	-0.653046	11.6520056095898	-7.55998	4.95807434105669e-11	1.67605449429266e-08	14.8592939788576	DOWN
TMEM167B	0.288598541721166	11.8812132935948	7.54610235089175	5.28084690264998e-11	1.74549592955591e-08	14.7985959878135	NOT
PPP1R3C	0.758861318108563	12.4651176913264	7.4894714332061	6.8289950577326e-11	2.17120140754057e-08	14.5511757538022	UP
PEG10	1.36807902857414	9.69940931064079	7.48844961623711	6.86072785763121e-11	2.17120140754057e-08	14.5467142198445	UP
ZNF226	0.538211040719864	10.9578983791224	7.47299903319238	7.35882970064943e-11	2.28031735348874e-08	14.4792650121242	NOT
SOCS2	-1.47363	11.6217230735871	-7.46673	7.5709668353425e-11	2.29817470834458e-08	14.4519151240652	DOWN
IRAK3	-0.78101	9.50096876656294	-7.42881	8.99080343537143e-11	2.67458420595429e-08	14.2865077467928	DOWN
APOLD1	-1.79329	9.67036988142985	-7.39958	1.02639189759177e-10	2.95369934696621e-08	14.1590670311621	DOWN
TP53I3	1.06803	10.2650720241463	7.39824040046705	1.0326231413355e-10	2.95369934696621e-08	14.1532425913915	UP
CCDC121	0.757863235253004	9.34071833819235	7.34279440799285	1.32709799408976e-10	3.72438784228134e-08	13.9118170971084	UP
FGF14	-1.23761	9.08581465334176	-7.29395	1.65490302060321e-10	4.54904442416798e-08	13.6994101360428	DOWN
FOXC1	-1.16335	8.71530365335924	-7.29034	1.68211270222696e-10	4.54904442416798e-08	13.6837186365262	DOWN
SEC14L3	0.837080162660758	8.27197262685246	7.28227886183486	1.7444570196222e-10	4.63340244818938e-08	13.6487022038161	UP
PPP2R2A	-0.43201	12.2756992795263	-7.21332	2.38102860466644e-10	5.9909411925384e-08	13.3493922254889	NOT
ACTG2	-1.41795	9.7367766772598	-7.21195	2.3957412522794e-10	5.9909411925384e-08	13.3434656411125	DOWN
PPP1R15A	-1.17056	10.5849921649331	-7.21162	2.39936812475489e-10	5.9909411925384e-08	13.3420102492637	DOWN
HIVEP1	-0.874192	10.3893811103691	-7.21002	2.41667656012037e-10	5.9909411925384e-08	13.3350948907887	DOWN
SLC23A1	0.528734944509295	11.4641504262193	7.19878507697913	2.54220290153523e-10	6.19880753400574e-08	13.2863772933165	NOT
PADI4	-1.02199	8.49851307806557	-7.18877	2.6595405977177e-10	6.38032368555695e-08	13.2429664989291	DOWN
UGT2A3	0.607803383247098	11.7295807607991	7.17812847947369	2.79008143454028e-10	6.58724940592891e-08	13.1968674178549	UP
DEPDC4	0.456437772354064	8.86455270239117	7.17224919347545	2.86492501388788e-10	6.65826479008879e-08	13.1714008221541	NOT
FZD7	-0.726916	9.31975732301562	-7.16249	2.99352997343972e-10	6.77161240870197e-08	13.1291569612098	DOWN
DNMT3L	1.05813105700273	10.6687451596624	7.16166329994797	3.00474935440588e-10	6.77161240870197e-08	13.1255581539349	UP
FAM107A	-1.29432	10.5168900204173	-7.15008	3.16549387167347e-10	7.02739639511511e-08	13.0754228006289	DOWN
ZRANB3	0.590471967847158	9.30902081975467	7.12806955687206	3.49495885776257e-10	7.64470853681773e-08	12.980173649076	UP
MAMDC4	0.860406225778617	11.2871168512963	7.11851098175145	3.6484274910743e-10	7.86474065249843e-08	12.9388334253265	UP
FBXO27	0.6487904669841	8.9341148372672	7.05866631985048	4.77351015627029e-10	1.0143027152052e-07	12.6802846890242	UP
IGFBP1	-1.8577	12.4440358592216	-7.04872	4.99125804304307e-10	1.045633410313e-07	12.6373799772298	DOWN
IL6	-2.12513	9.06173063934794	-7.0435	5.1096384836528e-10	1.05556615008127e-07	12.6148336824354	DOWN
INHBE	0.721439588146768	12.3484684578976	7.01948648739674	5.69047448801115e-10	1.1594536648586e-07	12.5112792921833	UP
CYP7A1	2.02691722647966	10.535355928485	6.99205885260075	6.43449640047759e-10	1.293333776496e-07	12.3930963535222	UP
RAPGEFL1	0.928813246900155	8.50929476092975	6.96800475027811	7.16603374120783e-10	1.41408420120493e-07	12.2895385652153	UP
DDX3X	-0.345629	11.9622340540049	-6.96616	7.22538653298203e-10	1.41408420120493e-07	12.2816060321978	NOT
GINS2	1.05566840456795	9.85559011734787	6.95475428525707	7.60368503454241e-10	1.46215145046257e-07	12.2325286720023	UP
NCOR1	-0.467056	12.4809837432991	-6.95108	7.72978318733478e-10	1.46215145046257e-07	12.2167111680613	NOT
ING2	0.50041622850788	11.1086169329556	6.94811430428341	7.83287631443074e-10	1.46215145046257e-07	12.2039700008217	NOT
NOL4	0.954478985525524	9.4372042719162	6.94722182122579	7.86420035209125e-10	1.46215145046257e-07	12.2001319136887	UP
KLF5	-1.01249	9.58983340442961	-6.9228	8.77125251155993e-10	1.5996709604838e-07	12.0951600839845	DOWN
TGFB3	-1.29928	10.3385302271753	-6.92097	8.84324058353298e-10	1.5996709604838e-07	12.0873000332681	DOWN
ASIP	-0.648533	8.89684723002178	-6.91887	8.92649520775551e-10	1.5996709604838e-07	12.0782892748671	DOWN
SIPA1L2	-0.81921	11.210475035738	-6.90805	9.36874593604935e-10	1.65893722681903e-07	12.0317906659412	DOWN
CNTNAP2	0.811259748031719	10.9599782545333	6.89584738851929	9.89335730396038e-10	1.7312211357542e-07	11.9793997717392	UP
CD247	0.640523911474001	10.3390570525932	6.88176908273966	1.05349384564271e-09	1.82205435582439e-07	11.9189820264751	UP
RNF43	1.07035413772785	9.97319095178878	6.8706719692326	1.10696171759731e-09	1.89252282615429e-07	11.8713798754714	UP
OSMR	-1.06214	10.4592050563202	-6.8623	1.1490784076207e-09	1.94220366306253e-07	11.835476201866	DOWN
KALRN	-0.623698	8.24295982435868	-6.84341	1.25004658931639e-09	2.08912280556089e-07	11.754500256011	DOWN
CIT	-1.0061	8.79361036584533	-6.83906	1.27450964206543e-09	2.1063396017868e-07	11.7358667093622	DOWN
PACRG	0.745664617108128	9.1758656039053	6.83644621770735	1.28941615174479e-09	2.107557784731e-07	11.7246870576087	UP
P2RY2	0.880764886752976	9.14287916334029	6.82572723733667	1.35247307557931e-09	2.18659614414854e-07	11.6787834457253	UP
HELB	-0.682737	8.54258981846293	-6.8166	1.40857054340206e-09	2.25280411425401e-07	11.6397114205772	DOWN
FRMD7	0.723164817040661	8.08954117542057	6.80981082082714	1.45179045781869e-09	2.297226730808e-07	11.610656202381	UP
UGT2B28	0.553591027181275	12.9268859485907	6.80231490357689	1.50103799893154e-09	2.35015149432713e-07	11.5785855883947	NOT
CMAS	0.455649655727393	12.4108134997302	6.79581007735994	1.54511478673977e-09	2.36426393945953e-07	11.5507627163635	NOT
C19orf25	0.706264026850073	9.2801405709296	6.79571073081251	1.54579781836316e-09	2.36426393945953e-07	11.5503378385702	UP
ENO3	0.852846058731901	12.3999184059902	6.79337188670832	1.56196474366379e-09	2.36426393945953e-07	11.5403357158197	UP
CREB5	-1.14147	9.32013721669371	-6.7917	1.57363271484801e-09	2.36426393945953e-07	11.5331811447402	DOWN
LHPP	0.292539356688767	12.4882905035991	6.77984584295509	1.65880530679143e-09	2.46730701332158e-07	11.4825089632483	NOT
ZKSCAN4	0.542852684960551	9.98146296778428	6.76784387042064	1.7497067123304e-09	2.57674630091113e-07	11.4312233639825	NOT
IL2RB	0.628177590734735	9.84105261976362	6.76161145422318	1.79884166669293e-09	2.62313440690104e-07	11.4046011352744	UP
TRHDE	1.01165162496401	8.75484747074362	6.72195109270533	2.14519476380241e-09	3.07187012342861e-07	11.2353429020507	UP
ARL14	-1.35954	8.58408996261327	-6.71984	2.16537414946781e-09	3.07187012342861e-07	11.2263436889654	DOWN
FPR1	-1.05459	9.48345181391193	-6.71951	2.16852469382818e-09	3.07187012342861e-07	11.224946247815	DOWN
MOGAT2	0.977722878605696	9.09275554183938	6.71359577175326	2.22619444720988e-09	3.12381284979243e-07	11.1997192862445	UP
BRCA1	1.03222739351144	10.2177133928336	6.69318348623928	2.43705565726243e-09	3.38773512580574e-07	11.1127407570479	UP
ZSCAN2	0.685386918539794	10.1992018564457	6.67148330713057	2.68295694071892e-09	3.69502792002345e-07	11.0203545682108	UP
SENP8	0.513701336498524	9.2566146579759	6.66426450678802	2.77009017067726e-09	3.76345952798856e-07	10.9896398008831	NOT
CKAP2	0.785405418408818	8.82294907118689	6.66319387992836	2.78324961731035e-09	3.76345952798856e-07	10.9850852571972	UP
EGR1	-1.3504	12.0276199578477	-6.64971	2.95440699809842e-09	3.95890537745188e-07	10.9277341584239	DOWN
SPTLC3	0.800574803411138	8.74757914111315	6.64332492377576	3.03902282168416e-09	4.03593084372591e-07	10.9005982358105	UP
RHOBTB1	0.502877443389374	10.8158673955596	6.6277211376355	3.25610482408689e-09	4.24326161514606e-07	10.8342976454619	NOT
BBOX1	0.530464587001412	12.8988138004492	6.62605151907245	3.28022390497387e-09	4.24326161514606e-07	10.827206051347	NOT
SOCS3	-1.85737	9.93653361958097	-6.62602	3.28072533105955e-09	4.24326161514606e-07	10.8270591742089	DOWN
KLF6	-0.850693	11.634334118105	-6.62403	3.30963261998997e-09	4.24374789566645e-07	10.8186294411499	DOWN
SOCS1	-1.29528	9.28059201205365	-6.62173	3.34353419689843e-09	4.25057501236472e-07	10.8088366790456	DOWN
TNFSF10	0.727887913026321	12.4489172714142	6.61719408759398	3.41116879951533e-09	4.29980717999925e-07	10.7895932345172	UP
RRS1	-1.09043	10.8554398129343	-6.60867	3.54205009135641e-09	4.4224805484862e-07	10.7534155937081	DOWN
KLF4	-1.29464	9.31557497224201	-6.60702	3.56795526299815e-09	4.4224805484862e-07	10.7464138016929	DOWN
PPARGC1A	-0.555502	11.5427438065789	-6.59552	3.75377480100346e-09	4.60281655871702e-07	10.6976325249058	NOT
VPS8	0.496073660213181	9.32117039988299	6.59422644927691	3.77533696492858e-09	4.60281655871702e-07	10.6921292184646	NOT
SNX21	0.463623913445491	9.12810836415009	6.57496680951929	4.11021278845049e-09	4.97035000125306e-07	10.6104759650957	NOT
NDUFA6	0.364827101380199	11.7657262145399	6.57068259137502	4.18861516356153e-09	5.02431144700114e-07	10.592322055839	NOT
ZFP36	-1.13214	10.3551168031296	-6.56754	4.24713476662138e-09	5.05375060149811e-07	10.5789922307794	DOWN
ZNF627	0.478082116652708	10.7332669508605	6.55172702484622	4.55366527958837e-09	5.37549344195218e-07	10.5120416587217	NOT
OXCT2	-0.824435	9.34156751662075	-6.54345	4.72287331958846e-09	5.53133998075266e-07	10.4769911894213	DOWN
PTGS2	-1.39299	10.5688735718816	-6.53539	4.89355440908682e-09	5.68646314693417e-07	10.4428863014699	DOWN
CRYM	0.632686615813724	10.9171702542658	6.52212881772217	5.18763375539511e-09	5.98146236261604e-07	10.3868253316318	UP
LRRC31	0.896868670604843	9.82064606573731	6.51042543358345	5.46176461876923e-09	6.24909899535181e-07	10.3373605784502	UP
DMRTA1	0.697532773513166	10.4601981270641	6.48884128985202	6.00548241968109e-09	6.81874393208676e-07	10.2462049594609	UP
CX3CR1	0.655876324106372	9.7661150101819	6.47563154372118	6.36433153456358e-09	7.15655361555783e-07	10.1904621733407	UP
RGS1	-1.01137	9.99560794278224	-6.47439	6.39923108020163e-09	7.15655361555783e-07	10.1852097898046	DOWN
ZNF93	0.637876694603392	8.74652502883468	6.46242795319593	6.74421353612687e-09	7.48607702510083e-07	10.1347802153269	UP
EGR3	-1.29138	8.66919856446337	-6.46006	6.81466290754236e-09	7.50824415457667e-07	10.1247998965049	DOWN
NUPR1	0.582388553177957	12.4255047445756	6.45563700252727	6.94825179413053e-09	7.59913949896305e-07	10.1061551894586	NOT
THRSP	0.571579552481031	12.9588584234473	6.45028592110822	7.11332239644437e-09	7.6776221395807e-07	10.0836060266106	NOT
ERN1	-0.468098	11.1566874633174	-6.4495	7.13788337768983e-09	7.6776221395807e-07	10.0802957476678	NOT
ZC3H12A	-1.41571	9.54987800199996	-6.44832	7.17486538524752e-09	7.6776221395807e-07	10.0753328310497	DOWN
FBXO6	0.48617493158067	10.8599853525359	6.44347772567113	7.32896368265373e-09	7.77733550866769e-07	10.0549250619046	NOT
CCDC9	-0.492588	8.63305403597695	-6.44212	7.37262543177453e-09	7.77733550866769e-07	10.0492208263657	NOT
MMP19	-1.00604	9.01949924614612	-6.43929	7.46473011172689e-09	7.78798350069455e-07	10.0372977887218	DOWN
KRT222	1.17276702249424	9.08487591174898	6.43859960799113	7.48743875621434e-09	7.78798350069455e-07	10.0343807592867	UP
EPHA2	-1.13294	10.0126185525529	-6.43686	7.54483709965899e-09	7.79318798752277e-07	10.0270469715593	DOWN
GCK	1.5792053662111	9.51256216676737	6.42989453295793	7.77871098189982e-09	7.96232039870457e-07	9.99773121820417	UP
WT1	-0.858614	8.38308355507426	-6.42881	7.81564325810722e-09	7.96232039870457e-07	9.99318261279277	DOWN
NR4A3	-1.10006	8.50433043042158	-6.42607	7.91028274786041e-09	7.96297795096606e-07	9.98162422580251	DOWN
TMEM80	0.609242468350924	9.68859728147944	6.4256906453201	7.92336114523986e-09	7.96297795096606e-07	9.98003784599755	UP
MYL6B	0.792530586181161	10.305140193834	6.41973668949552	8.13279442999113e-09	8.11860297662336e-07	9.95498498710449	UP
FNDC3B	-0.336086	11.3688886406067	-6.41619	8.26024552366573e-09	8.18380682660972e-07	9.94005312492974	NOT
KLF11	-0.776655	11.1910556183845	-6.41487	8.30815403266148e-09	8.18380682660972e-07	9.93449983089414	DOWN
C2CD4B	-0.965545	8.91594333850945	-6.40373	8.72342418999899e-09	8.53632969750296e-07	9.88766493778317	DOWN
GEM	-1.06527	10.5098243713848	-6.39662	8.99896210138149e-09	8.74840276444107e-07	9.85780510140428	DOWN
VPS45	0.432659805584397	11.1061497697335	6.38582027417073	9.43460536179997e-09	9.07801725215978e-07	9.81241287094088	NOT
ST6GALNAC6	-0.356889	11.0068746713073	-6.3852	9.46008252040315e-09	9.07801725215978e-07	9.80982357642997	NOT
SLC7A1	-1.17058	8.77244761929244	-6.36881	1.01630008645446e-08	9.6900304396946e-07	9.74100911678774	DOWN
KLHL22	0.335846929282432	10.8200538011245	6.3639413300702	1.0381680058795e-08	9.83548466207113e-07	9.72056993825248	NOT
FNDC5	0.978893559744814	11.6980021190824	6.36100046007255	1.05159507504299e-08	9.89963616847434e-07	9.70823256406735	UP
AKAP13	-0.362361	10.5892966327578	-6.35534	1.07790096071196e-08	1.00367123165509e-06	9.68451207069726	NOT
HAS2	-1.1916	8.86977127771321	-6.35497	1.07965172155986e-08	1.00367123165509e-06	9.68295400385274	DOWN
FSTL1	-0.410562	11.8622047711842	-6.34519	1.12676667977362e-08	1.04096444689148e-06	9.64194784009083	NOT
FOXO1	-0.775334	11.6522817694246	-6.33524	1.17679390623236e-08	1.08047114575927e-06	9.60024449980088	DOWN
GMEB2	-0.350008	11.1682917947308	-6.32838	1.21257206142555e-08	1.10649060378182e-06	9.57149373568043	NOT
RASL11A	-0.594492	10.7590670129634	-6.32676	1.22113614598718e-08	1.10751091679349e-06	9.56473774965974	DOWN
RMND1	0.738953492538508	10.4865444140533	6.32306	1.24104097582709e-08	1.11874202875467e-06	9.54921678732475	UP
CLCF1	-0.880978	8.98437027840611	-6.31475	1.28680309034576e-08	1.15300657625318e-06	9.51445812534086	DOWN
C12orf76	0.710867241137297	9.36543612222761	6.30936248118709	1.31739268707907e-08	1.17334723518647e-06	9.49190700139214	UP
DDO	0.674119813945585	9.20012077705281	6.29696700772442	1.39050180440748e-08	1.23109070468791e-06	9.44006543245241	UP
SPRY1	-0.453234	10.9854547872631	-6.28685	1.45314678241029e-08	1.27894113855447e-06	9.39776996472174	NOT
PRKAB2	0.602598820074078	11.8581293647744	6.28357975106961	1.47397019506527e-08	1.28430543217752e-06	9.38411405419766	UP
RABGAP1L	0.560743584240883	9.88071169068082	6.28267331059165	1.47979755110974e-08	1.28430543217752e-06	9.38032706895135	NOT
ALKBH4	0.412560408758006	9.94453487692448	6.28184454935463	1.48514545068263e-08	1.28430543217752e-06	9.37686477706771	NOT
RWDD3	0.439861220992016	11.3522121514253	6.27997138068732	1.49730329291209e-08	1.28733463461124e-06	9.36903985804422	NOT
BCAR3	0.611654641930917	10.4830849757116	6.26681301553378	1.58552604513911e-08	1.35535140203443e-06	9.31409458421895	UP
MAL2	0.692406775209724	11.4635881044699	6.25555307032505	1.66508687477808e-08	1.40701865500272e-06	9.26710737755236	UP
HDC	-0.790745	10.2787337950486	-6.25543	1.66601354177095e-08	1.40701865500272e-06	9.26657344723551	DOWN
LCMT2	-0.415808	11.5061805898986	-6.25428	1.67434652370231e-08	1.40701865500272e-06	9.26178543217602	NOT
GADD45B	-0.868468	12.7372263428206	-6.2489	1.71390440557926e-08	1.43216933306662e-06	9.23937662431844	DOWN
ADAMTS1	-1.51317	10.8924257054846	-6.2433	1.7561374151952e-08	1.45465940376899e-06	9.21601675720444	DOWN
DDX59	-0.27247	11.9951087288093	-6.24275	1.76037846361718e-08	1.45465940376899e-06	9.2137	NOT
ZNF331	-0.611114	11.2832093465454	-6.23659	1.80806080254726e-08	1.48580642967337e-06	9.18805578487154	DOWN
AGFG2	0.67809152263777	9.47548	6.21671731520863	1.97098319440613e-08	1.61079143041741e-06	9.1052684271425	UP
JUN	-0.969913	12.7479555082759	-6.21479	1.9875674083852e-08	1.61546872307767e-06	9.09722878168587	DOWN
ENHO	0.653873221154893	11.8130091121969	6.20408617929928	2.08197099773134e-08	1.6830019902313e-06	9.05270571126891	UP
ZNF460	-0.596425	10.4306829721764	-6.19859	2.13214027858288e-08	1.71321125786466e-06	9.02986019514717	DOWN
CASP1	0.382911661987519	10.7746302924052	6.19704114317635	2.14653441427971e-08	1.71321125786466e-06	9.02340484399926	NOT
C8orf48	0.535928481858864	8.25990150077946	6.19625118676869	2.15389609533879e-08	1.71321125786466e-06	9.02012007242301	NOT
PRKCZ	0.786615769444046	10.1704334044063	6.17909048438053	2.32011980518043e-08	1.83560967990711e-06	8.94879898537478	UP
RBBP9	0.381223916501154	11.2836618750686	6.15462876744569	2.5791820083686e-08	2.02977530118913e-06	8.84725423540858	NOT
CEBPD	-0.766857	12.5673849683447	-6.13491	2.80868692481731e-08	2.19256360524927e-06	8.76548747856216	DOWN
UBTD2	0.458561971120857	10.9024837298608	6.1343444689257	2.81551464705265e-08	2.19256360524927e-06	8.76315866937317	NOT
MARVELD3	0.639956682843889	9.9882430236854	6.12933287897041	2.87712505378886e-08	2.22887281510706e-06	8.74239660787667	UP
KBTBD3	0.760153660898166	10.2102551496071	6.12606416982179	2.91802466211963e-08	2.23776260195164e-06	8.72885823371174	UP
C19orf44	0.723626148083091	8.79774440715758	6.12601137375784	2.91868996086202e-08	2.23776260195164e-06	8.72863958359626	UP
HSPA1B	-0.55869	11.2695557497905	-6.11132	3.10982074582527e-08	2.37207557812333e-06	8.66780469508135	NOT
LRRN3	0.773029	9.46386978651359	6.10969	3.13166961151494e-08	2.37655376539149e-06	8.66109021649437	UP
ZNF821	0.52237904154945	9.36274947077962	6.1004700760831	3.25875281663777e-08	2.44892953794067e-06	8.62294196228442	NOT
GPR27	-0.663347	8.39180245199168	-6.10038	3.25997074433409e-08	2.44892953794067e-06	8.62258361163701	DOWN
HPGD	0.455077588156419	12.7967819250456	6.09623599693849	3.31878807166359e-08	2.48058561698112e-06	8.60543544201101	NOT
MYBPH	-1.06393	8.53101681947735	-6.09302	3.36511936526293e-08	2.50263927194604e-06	8.59214044573472	DOWN
KLHL7	0.304770498981883	10.6528120952777	6.09148975535626	3.38738407269178e-08	2.50666421379192e-06	8.58581652965623	NOT
PRSS3	0.99339750992122	8.56580920357261	6.08997471027524	3.40957388447837e-08	2.51003358207859e-06	8.57955515397973	UP
FRAT1	0.992284100312026	10.4905818361286	6.08888058953581	3.42568789271181e-08	2.51003358207859e-06	8.57503372508152	UP
PPP1R3B	0.42264583039314	11.6459905405532	6.07800757823258	3.58996607417537e-08	2.61750761702375e-06	8.53011730781169	NOT
ZFAND5	-0.329049	13.8665576268275	-6.0714	3.69364863620453e-08	2.6799673080442e-06	8.50281598179374	NOT
PRRG2	0.745427736031495	8.55835199110415	6.06246838880353	3.83832520562431e-08	2.77141985963379e-06	8.46597577565891	UP
TEAD4	-0.817767	10.0555740601392	-6.06115	3.86009816178233e-08	2.77367633132127e-06	8.46055220721458	DOWN
CHRNB1	0.770712592259779	9.86461234835837	6.05464308943781	3.96974064969356e-08	2.82982103681575e-06	8.43369786832081	UP
FOSL1	-1.46849	8.94618420853014	-6.05426	3.97628477003154e-08	2.82982103681575e-06	8.43211860673038	DOWN
FAM124B	1.01313420748721	9.5568306995142	6.04151374798182	4.20027692576813e-08	2.97499614256549e-06	8.37957627920116	UP
EDN1	-0.572957	9.61800990596959	-6.03686	4.28510877984437e-08	3.02069706120403e-06	8.36040630221397	NOT
CSF3	-0.850521	8.33543654354764	-6.03284	4.35971078527145e-08	3.0476456390106e-06	8.34385943874998	DOWN
MMP25	-0.718555	8.65103430457395	-6.03231	4.36973574223955e-08	3.0476456390106e-06	8.34165751956766	DOWN
AATF	-0.396657	11.3696708375661	-6.03151	4.38480682229575e-08	3.0476456390106e-06	8.33835674954886	NOT
ZNF219	0.648059236994387	9.03965693933454	6.01907538109643	4.62523771044716e-08	3.19980398628795e-06	8.28718198271034	UP
ADAMTS4	-0.902392	7.69143451719824	-6.01612	4.68428727769563e-08	3.22565226705763e-06	8.2750210318195	DOWN
GPM6B	-0.921557	9.54239199468794	-6.01498	4.70718980732454e-08	3.22648576931545e-06	8.27034563578017	DOWN
TNIK	-0.728062	9.44338930036261	-6.01053	4.79798989089226e-08	3.27363768977667e-06	8.25203088838429	DOWN
MAF	0.648569175920626	10.7797470087263	6.00850410498707	4.83988508000733e-08	3.287143866668e-06	8.2436971431415	UP
PPAN	-0.683757	9.86053099391941	-6.00624	4.88718562779913e-08	3.30418177399474e-06	8.23437453642302	DOWN
PPRC1	-0.880444	11.2480458924603	-5.99836	5.055012770285e-08	3.40218370792847e-06	8.20201073267102	DOWN
MLF1	-0.789379	8.58835110176617	-5.99703	5.08402407213119e-08	3.40326401653356e-06	8.19652543848672	DOWN
NOL3	0.713227310602691	9.50192144342894	5.99618800022261	5.10237915615829e-08	3.40326401653356e-06	8.19307112487085	UP
CCL2	-1.24163	11.9157016302395	-5.98822	5.27953709536551e-08	3.49866844634425e-06	8.1603565613277	DOWN
TAGLN	-1.19874	10.4254842931777	-5.98765	5.29245932787049e-08	3.49866844634425e-06	8.15801348193731	DOWN
MSX1	-0.711892	9.20888802257463	-5.97938	5.48328348274424e-08	3.60877692576716e-06	8.12406442135458	DOWN
AKTIP	0.383164814963752	11.6840753285323	5.97579452705223	5.568240400623e-08	3.64854659554478e-06	8.10932881955279	NOT
TEF	0.782881622784976	8.35032635323761	5.97010321634154	5.70557645723133e-08	3.72213790459907e-06	8.08597772636483	UP
DPYSL3	-0.768637	10.5329600687453	-5.96879	5.73773122584103e-08	3.72676918136068e-06	8.08059181669498	DOWN
FOXD2	0.560604530731322	7.60113176614802	5.96354216556565	5.86804961591529e-08	3.78088786914972e-06	8.05906865042094	NOT
NEDD9	-0.48584	10.1610658951526	-5.96339	5.87189120460929e-08	3.78088786914972e-06	8.0584414659195	NOT
TCP11L1	-0.498232	9.55801288442801	-5.95686	6.03808353739478e-08	3.87114028169008e-06	8.03169471922797	NOT
FAH	0.302868856027739	12.799859009395	5.95360734650676	6.12279214080178e-08	3.90860130052728e-06	8.01834411273947	NOT
RBM43	0.559278108182559	10.2086932164449	5.95220305860496	6.15966887855353e-08	3.91533824357288e-06	8.01258978907417	NOT
PSME1	0.247664100354502	12.9827724206195	5.94928480572275	6.23700445344848e-08	3.94762571236565e-06	8.00063338336957	NOT
UCK1	0.623573794714808	10.4466373724377	5.9448295843633	6.35692111889363e-08	4.00647647128915e-06	7.98238418512691	UP
DHX58	0.388064503108972	10.8643978349749	5.93682905077725	6.5779975081708e-08	4.1283179298115e-06	7.94962609290146	NOT
IL10	-0.736932	8.61192223682932	-5.93437	6.64754236576371e-08	4.15443467009955e-06	7.93954886801714	DOWN
CCNT1	-0.538763	10.575023640222	-5.92844	6.81783200908755e-08	4.24303068214093e-06	7.91531245283301	NOT
AFP	0.823175608174638	11.1739807881557	5.92704613607007	6.8586496187839e-08	4.25064810124132e-06	7.90959317462442	UP
DUSP28	0.407135574791297	10.718687940499	5.92558190189751	6.90165906290638e-08	4.25955505816056e-06	7.90360353877742	NOT
ELN	-0.784503	9.70092647285955	-5.92441	6.93631146559708e-08	4.26325193137566e-06	7.89880485562434	DOWN
CBX2	0.56262719696706	8.70354250057583	5.92306144346252	6.97631704502091e-08	4.2701950505202e-06	7.89329462483134	NOT
PRRT3	0.350767579017082	7.93448436251674	5.92055152599755	7.05145394779557e-08	4.29849696801276e-06	7.88303051254013	NOT
MCAM	-0.902252	10.0262759494062	-5.91676	7.16647433194568e-08	4.35078119238204e-06	7.86752832225581	DOWN
ZSWIM4	-0.527479	10.6791540077363	-5.91533	7.21027828796601e-08	4.35958045752872e-06	7.86168993731049	NOT
IFIT3	0.710791312402728	10.7537145773561	5.90633965696553	7.49219416038546e-08	4.51169619196653e-06	7.82494405156837	UP
NAGS	1.06615947160414	10.2085356253522	5.89918553896069	7.72422516355131e-08	4.63266633397831e-06	7.79572446538859	UP
SPATS2	0.369789260803721	9.27555058036304	5.89451518591325	7.87950651354347e-08	4.70681846917452e-06	7.77665679398846	NOT
CXCL2	-0.607424	12.0957427034911	-5.89052	8.01485534356563e-08	4.75907298078864e-06	7.76034116419108	DOWN
FADS1	1.09812075605423	12.2585988992294	5.89004609553849	8.03097564997949e-08	4.75907298078864e-06	7.75841635492507	UP
SLC25A34	1.11431227422839	10.2215348926737	5.88280905187756	8.28236655891856e-08	4.88856826179979e-06	7.72889012253617	UP
MAFB	0.369560629173535	12.7953364665794	5.87844436242929	8.43771432116355e-08	4.96057560525639e-06	7.71108963512506	NOT
CNN1	-1.09501	8.99843440858535	-5.87593	8.52839461542861e-08	4.99414730353878e-06	7.70085012710152	DOWN
TTC23	0.33450851244592	10.8081659633338	5.87326193441639	8.62589946551806e-08	5.01871434366824e-06	7.68996092845778	NOT
PLEKHG6	0.54775806448369	9.30596837000675	5.87293713937409	8.63783025399401e-08	5.01871434366824e-06	7.68863698709275	NOT
ATP11C	0.453973482042686	12.3234726335632	5.87101511548461	8.70876611138626e-08	5.04024074477662e-06	7.6808029549744	NOT
SPRY4	-0.800704	10.5949866399056	-5.86739	8.84427553011807e-08	5.09882768352621e-06	7.66601356675646	DOWN
DBP	1.19124746719278	9.13021653887929	5.86152520524185	9.06751158895075e-08	5.17303959251508e-06	7.64213762155375	UP
PHLDA1	-1.31525	11.9287147382054	-5.86117	9.0812299631335e-08	5.17303959251508e-06	7.64068964641977	DOWN
KLRF1	0.700141466625805	9.8544738905975	5.86000896053884	9.12616362287893e-08	5.17303959251508e-06	7.63596218613963	UP
MAFF	-1.14837	8.97061756783188	-5.85903	9.16435760505084e-08	5.17303959251508e-06	7.63196209578294	DOWN
PIM1	-1.19572	11.5856775539216	-5.85824	9.19491558762128e-08	5.17303959251508e-06	7.62877373327045	DOWN
PUS1	-0.346079	11.9069956103914	-5.8575	9.22421624123555e-08	5.17303959251508e-06	7.62572650705033	NOT
PTPRE	-0.4774	9.64208324358023	-5.8574	9.22790347168075e-08	5.17303959251508e-06	7.62534372713278	NOT
ELFN1	0.778163165930156	9.05831397161223	5.85680752013116	9.2512339088948e-08	5.17303959251508e-06	7.62292528515821	UP
IRAK1BP1	0.472162947495954	8.73907936848273	5.85520242468103	9.3145741560265e-08	5.18895041186285e-06	7.61639008222525	NOT
PEPD	0.309943903931912	12.6598442681887	5.85418935817949	9.35477154305066e-08	5.19189820639311e-06	7.61226571239298	NOT
ZNF780B	0.421211658317737	8.36583618896537	5.84729894465897	9.63274751625955e-08	5.32630061549608e-06	7.58422117294888	NOT
C4orf33	0.494289744648038	10.465479806656	5.84352170236766	9.78856804969095e-08	5.37385391487058e-06	7.56885307492446	NOT
DGCR5	0.754539302645323	9.77882128099681	5.84346304713584	9.79100720001296e-08	5.37385391487058e-06	7.56861446132009	UP
NBL1	-0.650779	9.42751798182147	-5.83904	9.97666605841245e-08	5.45562246150098e-06	7.55062462971726	DOWN
TRIB1	-0.462049	13.6716894857776	-5.83798	1.00215278870375e-07	5.46008079823427e-06	7.54632793834506	NOT
SDHAF1	0.337605050214867	12.0011548717042	5.83702166776633	1.00625450333005e-07	5.46241951917197e-06	7.54241629798326	NOT
RGS16	-1.08768	9.43573454818153	-5.83566	1.01207522577742e-07	5.47403887571397e-06	7.53689262853282	DOWN
FBXO2	0.81293488487156	10.5909690423099	5.83301264679439	1.02352781240299e-07	5.5159248846674e-06	7.52611677545906	UP
TMEM45B	0.820750426276819	11.2177257065508	5.82478393582055	1.05990238843909e-07	5.6913314533007e-06	7.49267527431316	UP
MAP3K8	-0.928829	10.6469604108005	-5.82278	1.06894530859784e-07	5.71374735220393e-06	7.48453992489935	DOWN
MYO5B	0.351800231510123	10.1210389850559	5.82216157343092	1.07175978974378e-07	5.71374735220393e-06	7.48202197047957	NOT
MTAP	-0.335495	10.7603207503374	-5.81196	1.11916547432206e-07	5.92577255476775e-06	7.44057786592793	NOT
SAMD3	0.544567003352283	8.57392040320634	5.81188519551472	1.11949851276707e-07	5.92577255476775e-06	7.44029297131149	NOT
CD160	0.746525796349216	9.46472584491342	5.80704125975841	1.14272136961483e-07	6.02724739420248e-06	7.42063365231286	UP
PTX3	-1.30557	8.25787844845882	-5.80248	1.16503572127885e-07	6.12323014780977e-06	7.40211677209831	DOWN
BBS4	0.439765563240966	11.2399210516824	5.79544496659342	1.20026156416586e-07	6.28615862866305e-06	7.37359656513825	NOT
XKR4	-0.619037	7.90815728486119	-5.7926	1.21481122486064e-07	6.34003584511481e-06	7.36206044426449	DOWN
BCL2L11	-0.530301	10.1237534124224	-5.7916	1.2199377223409e-07	6.34452925947502e-06	7.35802869014111	NOT
KLHDC7A	0.591523670681699	8.41642023564111	5.78992485173377	1.22864545715242e-07	6.36755140407146e-06	7.35121918637226	UP
ZNF33B	0.709163249936849	8.94676601666496	5.78553566870379	1.25168508271512e-07	6.46443191677248e-06	7.3334325586997	UP
SLC26A1	0.633165637753413	8.64871366437039	5.78382639466231	1.26077202929371e-07	6.48883154453795e-06	7.32650742140006	UP
TNFAIP8L3	-0.757542	9.0479030578813	-5.78126	1.27451226829009e-07	6.53692947536097e-06	7.31613038426193	DOWN
ARG2	-0.798552	9.0558262856684	-5.77242	1.3231106210623e-07	6.76286851466687e-06	7.28030569721516	DOWN
COL9A3	0.64038313199877	8.02907928984278	5.76825615540439	1.34659589769266e-07	6.85933814461664e-06	7.26346	UP
TYMS	0.785184933868816	8.97660738126845	5.76520885524856	1.36405364482448e-07	6.9245508235902e-06	7.25113249735318	UP
SNX7	0.505923035502689	10.8807759376129	5.76269402531148	1.37862859685118e-07	6.95574324572205e-06	7.24095859910475	NOT
BCL3	-0.80609	10.8363811330429	-5.76254	1.37955106729058e-07	6.95574324572205e-06	7.24031830725325	DOWN
DAO	0.525367522287841	11.9308697945645	5.76011849438689	1.39371426654306e-07	6.98937061663725e-06	7.23054102194127	NOT
FGFR1	-0.500234	8.80972723552027	-5.7598	1.39561857815064e-07	6.98937061663725e-06	7.22923401286277	NOT
IL1RL1	-1.99828	9.39033693531004	-5.75651	1.41512193642085e-07	7.06326298064555e-06	7.21594992960783	DOWN
GPAM	0.640719040165416	12.5112236416171	5.74758278950602	1.4694918843687e-07	7.31010778866222e-06	7.17986365532292	UP
PTPRH	-0.570243	9.77670283607633	-5.74433	1.48979239949404e-07	7.38639071669145e-06	7.16673168378282	NOT
MEP1B	0.834089978934156	9.99526967430323	5.74110466331748	1.51022692342712e-07	7.46282898971927e-06	7.15369278056203	UP
UNC119	0.681982710632124	9.30691928403888	5.73737669067607	1.53417054677435e-07	7.55604394460984e-06	7.13863774481898	UP
UST	-0.424217	9.74024275029977	-5.73401	1.55608281135327e-07	7.63867186008865e-06	7.12506477119111	NOT
CABLES1	0.683354853264174	9.65768956787372	5.72888388335761	1.59012132437809e-07	7.78008703249993e-06	7.10435556544987	UP
C9orf72	-0.429572	11.1149200865388	-5.72325	1.62833541365322e-07	7.94093801399277e-06	7.08162845953636	NOT
SMO	0.719013159592855	9.61086437261431	5.71712505868744	1.67091723083761e-07	8.12196826518911e-06	7.05692463212631	UP
CCDC90B	0.325693529787095	12.0090566984934	5.71587582513082	1.67973467160764e-07	8.13823241221237e-06	7.05188805549293	NOT
GPR3	-0.763829	8.60830309859256	-5.70307	1.77279006754028e-07	8.56119463136174e-06	7.00029260265559	DOWN
LARP1B	-0.201179	12.0450900817873	-5.6994	1.80040816524858e-07	8.66643076048785e-06	6.98550071780411	NOT
APOL3	0.852776605423312	10.5456756983971	5.69569113344627	1.8287173918407e-07	8.7743040278189e-06	6.9705726853691	UP
AKR1A1	0.275182493288304	13.7867725152477	5.6902358327074	1.87116696515864e-07	8.94911171696773e-06	6.9486163958168	NOT
RGS2	-1.0308	11.6672627304744	-5.68802	1.8886524901974e-07	8.99267034613386e-06	6.93971703961584	DOWN
LOC730101	1.03569152875278	9.40739639945618	5.68755686651106	1.89236642351748e-07	8.99267034613386e-06	6.93783744006026	UP
KIF13A	-0.511239	8.73241371204036	-5.68649	1.90090281085668e-07	9.00446764607713e-06	6.9335311932405	NOT
SEMA6D	0.564299179348749	8.9979721567066	5.68458388370119	1.91616922923364e-07	9.04796860813372e-06	6.92587800136859	NOT
RELL1	-0.340078	10.4233934676973	-5.68325	1.9269045444895e-07	9.06557857164309e-06	6.92053277553293	NOT
SLITRK3	-1.65631	10.2244778318421	-5.68262	1.9320884813842e-07	9.06557857164309e-06	6.91796230874602	DOWN
ITPRIP	-0.615177	10.9560170594843	-5.67983	1.95483249569043e-07	9.14345237135203e-06	6.90676567510127	DOWN
LCK	0.52500441375471	9.22495198497841	5.67076696908394	2.03071514960963e-07	9.46860725244315e-06	6.87033132614443	NOT
MFSD3	0.403941921930024	11.9176842054046	5.66313551608581	2.09684266016488e-07	9.74638678977888e-06	6.83967599570223	NOT
SLC25A25	-0.528843	12.1192854384659	-5.66207	2.10623432341914e-07	9.75954184627301e-06	6.83540092732388	NOT
SLC7A6OS	0.691956024733807	9.37720734214785	5.66117189237302	2.11419754282916e-07	9.76601684845992e-06	6.83179101533019	UP
ATP2A2	-0.361627	12.5091669934208	-5.65916	2.13212174575853e-07	9.81832162427629e-06	6.82371513554825	NOT
SLC38A2	-0.274382	13.9135378144413	-5.65528	2.16708638823084e-07	9.94853177115603e-06	6.8081554203291	NOT
ESCO2	0.552694925554465	8.09603812850589	5.6532292964761	2.18584889768357e-07	1.00037896935832e-05	6.79990921476377	NOT
RTP4	0.85763105376652	9.82237127147403	5.65215487023097	2.19572306099902e-07	1.00181548494783e-05	6.79559790476018	UP
SLC25A18	-0.445336	11.9669447054269	-5.64903	2.22471185686998e-07	1.01193774186801e-05	6.78305195969813	NOT
CYP27B1	-0.624908	8.1944454476098	-5.64632	2.25014807401176e-07	1.02038726990399e-05	6.77217766408665	DOWN
RANBP2	-0.370181	11.0837638054512	-5.63929	2.31739671138644e-07	1.04768871383471e-05	6.74401063455861	NOT
DBNDD1	0.68510717423087	9.26030999767597	5.63761384720774	2.33375162474581e-07	1.05188550504452e-05	6.73728418426077	UP
ZNF396	0.36179055724397	8.02944182885696	5.63591031650503	2.35047031514926e-07	1.05622040687402e-05	6.73045674727425	NOT
WTAP	-0.28147	11.5818463216392	-5.6291	2.41852146401558e-07	1.0835267546918e-05	6.70315963264831	NOT
C3orf52	-0.603065	7.96547634821643	-5.62008	2.51161908711467e-07	1.11797321505719e-05	6.6670364837495	DOWN
HAS1	-0.560555	8.08323178922589	-5.61991	2.51335101356696e-07	1.11797321505719e-05	6.66637725390996	NOT
SEC14L4	0.502520528257812	11.5974728304971	5.61947333812154	2.51795769157026e-07	1.11797321505719e-05	6.66462600860932	NOT
ZNF441	0.44551466991464	9.32772021531226	5.61796407570074	2.53391230727656e-07	1.12170868031046e-05	6.65858551176844	NOT
THUMPD2	-0.27672	10.8092338412632	-5.61388	2.57759303014422e-07	1.13765930950638e-05	6.64224069094853	NOT
ROGDI	0.441783523913153	9.96556244735493	5.60817657311916	2.63981666780387e-07	1.1616755360034e-05	6.61943018972354	NOT
LRRC3	0.659508954190801	8.56504484730249	5.60650063105915	2.65838229320452e-07	1.16410179024486e-05	6.61272847898354	UP
FGD6	0.475262059835038	9.06087850635541	5.60626678307642	2.66098298160047e-07	1.16410179024486e-05	6.61179344323048	NOT
INPP1	-0.301157	12.1394572732626	-5.6045	2.68068529664078e-07	1.16748194243368e-05	6.6047393864766	NOT
TMPRSS2	-0.885584	10.5772293074549	-5.60417	2.68440785472851e-07	1.16748194243368e-05	6.60341242679028	DOWN
GRAMD4	-0.827058	11.2423414083121	-5.60102	2.71999643426026e-07	1.17951099018038e-05	6.59081861397452	DOWN
SERTAD1	-0.726427	11.7637711716509	-5.5995	2.7373727914706e-07	1.18090751592676e-05	6.58472944730979	DOWN
MMRN1	-0.471557	10.8363077759449	-5.59935	2.73909569043117e-07	1.18090751592676e-05	6.58412780597432	NOT
PPP1R10	-0.459141	10.7628079936099	-5.59367	2.8048530435881e-07	1.2010312409089e-05	6.56144404843946	NOT
ITGB8	-0.598084	8.69967438777963	-5.59326	2.80968237832504e-07	1.2010312409089e-05	6.55979917018379	DOWN
HEXIM2	0.656693432806543	10.4311980353604	5.5932298258675	2.80999644908093e-07	1.2010312409089e-05	6.55969229533815	UP
REEP4	0.647252423128266	9.2090371765062	5.58441245167022	2.91539904236572e-07	1.24251132825638e-05	6.52448434409755	UP
TRAF3IP2	-0.565133	9.45894093317924	-5.58371	2.9239301176227e-07	1.24258675912914e-05	6.52169069204919	NOT
VDR	-0.596739	8.9531676172967	-5.57939	2.97713269365088e-07	1.26159178590778e-05	6.50445067841413	DOWN
RPS6KA5	-0.521541	9.47309481589011	-5.57128	3.07960410548882e-07	1.29908488566945e-05	6.47209805073667	NOT
ZNF277	0.283847146720891	10.9716123983848	5.57077247422974	3.08615199717797e-07	1.29908488566945e-05	6.47006753682707	NOT
RFTN1	0.312577025030014	11.6131784694712	5.57033318863159	3.09181154717619e-07	1.29908488566945e-05	6.46831597343679	NOT
PNRC1	-1.16486	10.6268721706086	-5.56726	3.13164021691106e-07	1.30871920606025e-05	6.45607956136144	DOWN
YPEL1	0.484272158603916	10.0328995115641	5.56721044446529	3.13233855961711e-07	1.30871920606025e-05	6.45586640557412	NOT
KCNJ10	0.606224410512222	8.58351314970094	5.56446019559466	3.16846338894167e-07	1.32010432624982e-05	6.44490442213215	UP
LGALS4	1.14557850407578	10.3729192671291	5.56302434608352	3.18748579588483e-07	1.32432021586567e-05	6.43918233868176	UP
CCDC34	0.498308393430611	9.83681971228319	5.56128509102901	3.21067813597055e-07	1.32836527187794e-05	6.43225200798426	NOT
TSPYL2	-0.673494	9.91703145212114	-5.56096	3.21508335266949e-07	1.32836527187794e-05	6.43094131088238	DOWN
ANKS4B	0.880865438023005	9.99829390145225	5.55875480095492	3.24471504220458e-07	1.33419092896459e-05	6.42217138126179	UP
HSPA2	-0.60556	8.68387360395877	-5.55858	3.24712327743163e-07	1.33419092896459e-05	6.42146215780324	DOWN
LPAR1	-0.653283	10.0095691859916	-5.55673	3.27218260669718e-07	1.34078358380204e-05	6.41411331606639	DOWN
RNF186	0.407750154260096	8.09358230697122	5.55281459966562	3.32602083003198e-07	1.35909983038175e-05	6.39851368863232	NOT
PLA2G1B	0.62584712415192	7.95917460166001	5.54446230700018	3.4437378210803e-07	1.39971688247589e-05	6.36526841851601	UP
TNFRSF10B	-0.354961	11.1368988088186	-5.54443	3.44424081609637e-07	1.39971688247589e-05	6.36512882068342	NOT
TNFRSF10D	-0.897332	9.73137639785569	-5.54243	3.47303676041565e-07	1.40539709668439e-05	6.35717	DOWN
SERPINE1	-1.10441	10.5476648557956	-5.54215	3.47711531249062e-07	1.40539709668439e-05	6.35604906277937	DOWN
IER5	-0.462517	9.90884981099738	-5.53968	3.51298815894011e-07	1.41594848039097e-05	6.34623877926746	NOT
TP63	0.625936275241252	7.99644277748911	5.53904554532752	3.52225990147008e-07	1.41594848039097e-05	6.34371952062502	UP
CYB561	0.458336522783459	9.24346922040661	5.53412640866613	3.59509084163673e-07	1.44133102907021e-05	6.3241583710665	NOT
KLF13	0.508218546301218	10.4521101660913	5.53338308294165	3.60622416460227e-07	1.4419080167821e-05	6.32120317752407	NOT
TIMP3	-0.497967	11.4904611452559	-5.5312	3.63908123751624e-07	1.45114462002189e-05	6.31253469580576	NOT
TSPAN12	0.331226496249541	12.029993149846	5.52788463242575	3.68963705330207e-07	1.46737062916618e-05	6.29934881883037	NOT
OGN	-0.763151	8.89594302818075	-5.52677	3.70678013003501e-07	1.47025727077709e-05	6.29491865244449	DOWN
F3	-0.834336	9.78429284976411	-5.51967	3.81773386489233e-07	1.50605223675661e-05	6.26673264463918	DOWN
GFPT2	-1.06292	9.12857038836622	-5.51953	3.82006043418134e-07	1.50605223675661e-05	6.26615044098155	DOWN
DUSP1	-0.385715	13.4239637332553	-5.51907	3.82740181184616e-07	1.50605223675661e-05	6.26431565145302	NOT
TNFRSF1A	-0.652777	11.2626609520498	-5.51827	3.84013810085227e-07	1.50707688950071e-05	6.26114088994638	DOWN
CSRNP2	-0.418201	10.7856189668821	-5.51572	3.88101614268905e-07	1.5191114238515e-05	6.25102205951008	NOT
LEPR	-0.472002	11.8880483912343	-5.5125	3.93324348641315e-07	1.53551348075877e-05	6.23824809849686	NOT
TMEM63A	0.636247194564586	10.1876816035977	5.50986460083098	3.97651071376464e-07	1.54834084702972e-05	6.22779368001406	UP
LIF	-0.975554	8.80994198513669	-5.50332	4.08608340522678e-07	1.58685129423873e-05	6.20181968698775	DOWN
LECT2	0.405001629138308	14.0277883521999	5.49663499773196	4.20095932430492e-07	1.62721533827373e-05	6.1753273690659	NOT
PKIB	0.759821727712196	9.99314157595951	5.49564918511725	4.21817374750046e-07	1.62963938494343e-05	6.17142007782496	UP
RHOB	-0.533317	12.7189102101706	-5.49407	4.2458142751083e-07	1.63606843336686e-05	6.16517958799842	NOT
H6PD	-0.458708	10.996923408306	-5.49244	4.27466749771041e-07	1.64293034524405e-05	6.15870857343934	NOT
TACSTD2	-0.851127	10.8670902588275	-5.48821	4.35032692645831e-07	1.66770006969435e-05	6.14194578741064	DOWN
GFRA1	0.59347548577405	10.735581643529	5.48630633775677	4.38479785305295e-07	1.6765934001622e-05	6.13440517287826	UP
GIMAP2	0.754342975852241	9.96186869141242	5.48361153970727	4.43404746960609e-07	1.69107748879284e-05	6.12373408651666	UP
RAD51AP1	0.456064463512317	8.6213054341764	5.47797076022251	4.53890234109883e-07	1.72664024095918e-05	6.10140493433714	NOT
CETN2	0.289903388510633	11.7227591069913	5.4741947632315	4.6104497455501e-07	1.74565391512121e-05	6.08646338153771	NOT
ZNF248	0.440949454609776	8.86043566549036	5.47409489188354	4.61235705689548e-07	1.74565391512121e-05	6.08606825579378	NOT
GPR37L1	-0.375042	7.90151025085274	-5.47293	4.63470169385615e-07	1.74965870544204e-05	6.08145141132836	NOT
VPS37B	-0.506851	9.68402913275933	-5.46516	4.78623590722168e-07	1.80229045275988e-05	6.05071779217771	NOT
PAPPA	-0.860832	9.48216336811646	-5.46192	4.85083675425753e-07	1.82200368390976e-05	6.03791099070047	DOWN
EEPD1	-0.496512	9.24839836569035	-5.45794	4.93133969357603e-07	1.84592644291298e-05	6.02218873273825	NOT
TCF7L1	-0.480665	8.94367237819139	-5.45755	4.9393486908657e-07	1.84592644291298e-05	6.02063865938287	NOT
TLR7	0.608493115617776	7.91686443212271	5.45589786442132	4.97312462832766e-07	1.85389112084576e-05	6.01412919814345	UP
PDIK1L	0.453088603361862	10.4195882010417	5.44820150957062	5.13391697885773e-07	1.90802841031338e-05	5.98373574517708	NOT
NPL	0.368342932946234	11.2372672304967	5.44766786405732	5.14525318794304e-07	1.90802841031338e-05	5.98162906803572	NOT
DIP2C	0.583779249658139	9.87627864601381	5.44712391592016	5.15683354138751e-07	1.90802841031338e-05	5.97948181627724	NOT
CRYAB	-0.845083	10.1696393385563	-5.44134	5.2816070587284e-07	1.94934549358626e-05	5.95664777396204	DOWN
WDR4	-0.441678	10.9493891597169	-5.44042	5.30170977551414e-07	1.95192156438112e-05	5.9530195232716	NOT
CDH15	1.18420871853125	8.98526697408387	5.43679060797732	5.38174666784781e-07	1.97649629475477e-05	5.93870942753179	UP
LDLR	-0.698535	12.2069988728402	-5.4349	5.42398928195897e-07	1.98710385664674e-05	5.93124244545905	DOWN
ANXA9	0.878517954000383	10.1006028573596	5.43372092159897	5.45039650423655e-07	1.99187217700281e-05	5.92660413303047	UP
MPND	0.490446482508334	11.195130451291	5.43152752001914	5.49997500975633e-07	2.00506441899793e-05	5.91795638795456	NOT
HYAL3	0.562986224922486	9.26721938580997	5.43003962698566	5.53385824458264e-07	2.01248429168514e-05	5.91209110761318	NOT
ZMYM3	0.515123872699904	8.15514028010182	5.42786053575031	5.58385189273374e-07	2.02571251347614e-05	5.90350245547421	NOT
SMTN	-0.552662	9.37375969429254	-5.42614	5.62364383153048e-07	2.03518438808234e-05	5.89672129258883	NOT
CD3G	0.755975689180359	9.13276612468083	5.42493332080801	5.65170751630417e-07	2.04037615527933e-05	5.89196765299053	UP
SLC22A7	0.45525887383864	12.8037649669643	5.4222543319211	5.71451782455775e-07	2.05805661313491e-05	5.88141350773633	NOT
AP1S1	0.684614077244335	10.4688963149214	5.42138128954499	5.73513437157341e-07	2.06049247929427e-05	5.87797458912488	UP
PMP22	-0.467207	10.9223854511838	-5.41838	5.8065130242883e-07	2.08111023429552e-05	5.86616330498639	NOT
GNA11	-0.367381	10.3463329174334	-5.41719	5.83520777443849e-07	2.08420487895649e-05	5.86145602691308	NOT
CAMK1	0.464722582502987	9.74980837431771	5.41685601383865	5.84317221006357e-07	2.08420487895649e-05	5.86015359956089	NOT
PFKFB2	-0.406085	9.93204472979067	-5.41026	6.0041394910819e-07	2.1364969088601e-05	5.83420502997986	NOT
C1QTNF1	-0.518199	11.4427705348788	-5.40875	6.04175069641014e-07	2.14474939996192e-05	5.82824244715309	NOT
FOXO3	-0.427627	12.6156529453596	-5.40717	6.08109713526059e-07	2.15357711404443e-05	5.82204444784692	NOT
ZNF626	0.372846413626598	10.2358771335441	5.40614439244857	6.10692606101016e-07	2.15758713138872e-05	5.81799758623569	NOT
MYPOP	0.481570389829583	10.6404753454383	5.40254963064068	6.19803145272728e-07	2.18458577791151e-05	5.80385892240102	NOT
ACTA2	-0.55452	12.6482589040164	-5.40034	6.25480796534732e-07	2.19938566611291e-05	5.79515270441828	NOT
PPL	0.644143465245734	9.53167906683077	5.39842617078145	6.30417890787701e-07	2.21151785556044e-05	5.78764619649722	UP
ANKRD24	-0.315917	8.23528385783198	-5.39731	6.33317105449524e-07	2.21646085328382e-05	5.78326554547213	NOT
SIRT4	0.665204139025239	8.75901999378405	5.39654868272336	6.35309877727637e-07	2.21821575617861e-05	5.78026614615196	UP
VEGFC	-0.513222	9.95232908771971	-5.39581	6.37232801687682e-07	2.21971913168679e-05	5.77738080195598	NOT
N4BP2L1	-0.268849	11.5903387430411	-5.39175	6.47989294993051e-07	2.25191419946884e-05	5.76139988580195	NOT
HFE	0.451575957558836	8.43234790310796	5.38754751996251	6.59285425060272e-07	2.28583016604813e-05	5.74490087527589	NOT
FCAR	-1.21743	8.7759516413474	-5.38324	6.71067855075735e-07	2.32110042126564e-05	5.72799069260551	DOWN
NQO2	0.506525752742757	11.7252824358509	5.38269405233998	6.72579186207805e-07	2.32110042126564e-05	5.72584318370004	NOT
FAM47E	0.721971940744671	8.28787485111622	5.38053986003344	6.78563488396237e-07	2.33633178851982e-05	5.71738707302737	UP
ELL	-0.523932	9.34704885233191	-5.37672	6.89310449068749e-07	2.36785302989575e-05	5.70238700286312	NOT
ASPM	0.762869949411979	8.70201816824421	5.36769101202044	7.15357374771284e-07	2.45166488302951e-05	5.66698284984224	UP
SPAG16	0.215306164067931	11.1878295952173	5.36667597627725	7.18346035897362e-07	2.45624803170974e-05	5.6630034150563	NOT
CD177	-0.399796	7.69081400917429	-5.36379	7.26922408705693e-07	2.47987245575424e-05	5.65167532889685	NOT
ZNF564	0.383453470472725	10.8406895279901	5.36259992171533	7.30471340375145e-07	2.48627705188556e-05	5.64702685392424	NOT
CCDC68	-0.478777	11.2306825382665	-5.35845	7.43037745401687e-07	2.52327475459011e-05	5.63074709620119	NOT
RBP5	0.78542920968789	11.6267023464029	5.35599278998312	7.50553663883651e-07	2.54299207211969e-05	5.62114157284702	UP
RSAD2	0.598568171447851	10.2532414626109	5.35031389743243	7.68246513127429e-07	2.59702241733122e-05	5.59890494073347	UP
MATK	0.584377981083692	9.9246007627416	5.34952823727894	7.70726255650681e-07	2.59949712620141e-05	5.59582943603194	NOT
RFX7	0.474105080725363	10.330143030723	5.3443420323448	7.87293260855035e-07	2.64936650723027e-05	5.57553313654554	NOT
LMBR1	0.242561932031589	11.4998015618682	5.34236628686335	7.93696077939924e-07	2.66160723879353e-05	5.56780347099229	NOT
ETS2	-0.716216	12.4940432952608	-5.34212	7.94509623520455e-07	2.66160723879353e-05	5.5668258123533	DOWN
ABCC6	0.844932192273285	10.4973478385765	5.33711613589789	8.10959414692626e-07	2.71060906385126e-05	5.54726999349316	UP
CENPQ	0.664847913364737	9.0702699782445	5.3361388041042	8.14213436705293e-07	2.71258663646102e-05	5.54344867896454	UP
COMMD8	0.318153703221069	11.3932968165015	5.33584370400598	8.15198484938869e-07	2.71258663646102e-05	5.54229491870396	NOT
HMMR	0.639577333848974	9.19161733528806	5.33169	8.29184286593788e-07	2.75296586580268e-05	5.52606278645279	UP
AMOT	0.682165414592677	9.06088246680749	5.33055275440105	8.33059314374383e-07	2.75967132338632e-05	5.52161389564762	UP
ABCC6P1	0.908812477856858	9.76819709569153	5.32993716470391	8.35162131592245e-07	2.76048923228957e-05	5.51920833896051	UP
IDI1	0.443454210414533	12.1863124281071	5.32661242465259	8.46609504100057e-07	2.79212189888786e-05	5.50621844247339	NOT
HYAL2	-0.464172	11.0515263906356	-5.31901	8.73375916354913e-07	2.87402508404048e-05	5.47651955326557	NOT
BPNT1	0.248653599883424	10.6081914482519	5.31143403345271	9.00854243344491e-07	2.95790419768343e-05	5.44696	NOT
ADAM19	-0.854491	10.1179365333582	-5.31059	9.0397372205367e-07	2.96160906207627e-05	5.44366693746164	DOWN
COMMD7	0.293614639962507	12.7653880787663	5.30938628886747	9.0842849578472e-07	2.96966273545097e-05	5.43897703927733	NOT
PITPNM2	0.5918213967516	9.46461897848698	5.30871670207635	9.10918696316924e-07	2.97127295811797e-05	5.43636543758494	UP
ANKRD29	0.677698498626428	9.45948157808793	5.30585563686663	9.21634609576702e-07	2.99701735594601e-05	5.42520814633971	UP
KCNK5	0.776858236826627	9.1202621271328	5.3055355403923	9.2284116513599e-07	2.99701735594601e-05	5.4239600455812	UP
TUBG1	0.456180583211161	10.9087578819294	5.3038764105132	9.29119855915258e-07	3.01083414746918e-05	5.41749144438803	NOT
C3orf18	0.531458560310555	8.9633403333256	5.30141576100138	9.38508919232865e-07	3.03464818797166e-05	5.40789966896346	NOT
SIRPA	-0.449501	11.4603064876951	-5.29649	9.57579673289348e-07	3.08959654240906e-05	5.3887097360912	NOT
FAM53A	0.612050148150034	8.7378672977375	5.2921968264172	9.74519430630857e-07	3.13744632277129e-05	5.37198262731945	UP
AFMID	0.229346365271616	11.8562318523259	5.28668510157989	9.96692147030915e-07	3.19812050376589e-05	5.35052324809574	NOT
AMACR	0.60950693270016	11.1351580287304	5.28644586471881	9.9766566743806e-07	3.19812050376589e-05	5.34959204557298	UP
C2orf68	0.323072035864323	10.6833591830494	5.28245457499103	1.01404543194596e-06	3.23685890585126e-05	5.33405939318487	NOT
JAK3	-0.535772	8.71052181838767	-5.28206	1.0156670002211e-06	3.23685890585126e-05	5.33253538831371	NOT
GNAO1	0.9300494691705	9.82224346729684	5.28191526246024	1.01627881473211e-06	3.23685890585126e-05	5.33196101777076	UP
NTAN1	0.430808581574724	11.4577906742352	5.28071672593453	1.02125942458685e-06	3.24577194044976e-05	5.32729808110488	NOT
TMEM42	0.580038015221571	11.3954225131654	5.27977737489898	1.02517967950338e-06	3.25128412642499e-05	5.3236438687593	NOT
LILRA5	-0.555757	9.32028869291984	-5.2783	1.03137262178912e-06	3.26132581084018e-05	5.31789964058182	NOT
TUBB6	-0.953708	10.3533695890591	-5.27798	1.03273124707928e-06	3.26132581084018e-05	5.31664407956075	DOWN
RPS6KA1	0.667234939475651	9.63190150437259	5.2735128874398	1.05170331178415e-06	3.31420234310962e-05	5.29928212297966	UP
FEZ2	0.219388	11.7689143205626	5.27037138778337	1.06525626346474e-06	3.34981430502632e-05	5.28707051554042	NOT
CBX8	0.48898246488887	9.2574525268727	5.26700550957805	1.07996709897584e-06	3.38890941564698e-05	5.27399061199345	NOT
ABCA1	-0.154015	12.1278791753906	-5.26565	1.08594089462969e-06	3.40048102457306e-05	5.26873	NOT
SLC25A28	-0.351549	11.3634440201499	-5.25957	1.11316111023907e-06	3.478394612121e-05	5.24512101574203	NOT
GHR	0.20053826561546	13.8259980243913	5.2558978598997	1.1299399837515e-06	3.52342291788676e-05	5.23085469066827	NOT
TMEM135	0.336992195462489	11.0586230208705	5.25288075102472	1.14390052973274e-06	3.55949298728971e-05	5.2191455569449	NOT
KRT80	-0.702101	8.49713079078889	-5.24805	1.16658607500865e-06	3.62250548636297e-05	5.2004205854058	DOWN
ZNF605	0.467536948346864	9.21077292982721	5.24674590865438	1.17281022825343e-06	3.62780427857181e-05	5.19534686159152	NOT
GCSH	0.340371612110709	12.9452838861033	5.24667038668443	1.17317053784661e-06	3.62780427857181e-05	5.19505397602903	NOT
TNFRSF12A	-1.27701	10.0261453942083	-5.24393	1.18631523096604e-06	3.66084081854542e-05	5.18443020776829	DOWN
ZNF311	0.425948410083437	8.63082886881832	5.2423623253758	1.19390444268927e-06	3.6710181891555e-05	5.17835006797254	NOT
BTG2	-0.600493	10.7419320003648	-5.24223	1.19454941747429e-06	3.6710181891555e-05	5.17783512992856	DOWN
HOXB5	0.615079624159362	9.14648278490923	5.24024759988057	1.2042131245421e-06	3.69308577617304e-05	5.17015296308664	UP
CALML4	0.45717322158339	11.2839611506767	5.22968164123369	1.25703917342718e-06	3.84716063077283e-05	5.12922137618677	NOT
CDC42EP3	-0.744011	10.7912393792103	-5.22801	1.26559801943343e-06	3.86540142526753e-05	5.12275237096839	DOWN
SLC23A2	-0.355599	11.5905195978025	-5.22689	1.27139560690156e-06	3.87515128218314e-05	5.11839526123767	NOT
FBXL5	0.254285618925047	13.1690288685403	5.22410709735441	1.28581758924749e-06	3.91109423772335e-05	5.10764238629358	NOT
KLHDC10	0.381986751438207	11.3505690209915	5.22253942037865	1.29402623580539e-06	3.92317027346264e-05	5.10157596128018	NOT
CNN2	-0.525902	11.186866820931	-5.22234	1.29506293147113e-06	3.92317027346264e-05	5.10081255808642	NOT
RAP2A	0.249431669628814	10.4817189114254	5.22064519270026	1.30401323801446e-06	3.9422546549242e-05	5.0942470781757	NOT
NOP14	-0.424613	11.530015705704	-5.21916	1.31190877311538e-06	3.95807932886778e-05	5.08849271151732	NOT
RASD1	-1.39524	9.85757330293172	-5.20626	1.3823707727283e-06	4.16222325375724e-05	5.03862474411547	DOWN
LY86	0.3666002026532	10.7006932286214	5.205	1.38944951859698e-06	4.17508528072958e-05	5.0337564844477	NOT
METTL1	-0.4409	11.2807566276442	-5.20333	1.39888366379414e-06	4.19495879340204e-05	5.02730684985989	NOT
ASCL2	0.798871707497136	8.44155407894082	5.20271659417136	1.40235444360219e-06	4.19690543141629e-05	5.02494502241142	UP
ITGB7	0.585120930515829	8.54117035926391	5.20070964444584	1.41380471547737e-06	4.2226769755041e-05	5.01719457895143	UP
TSC22D4	0.456542013642592	8.55222641321466	5.19894474894415	1.42394958272866e-06	4.24445412695511e-05	5.01038012173146	NOT
ZNF606	0.445230055291719	9.7531977261955	5.19717176071863	1.43421270543455e-06	4.2664959561267e-05	5.00353556862091	NOT
KCNE4	-0.741035	8.03183649652178	-5.18195	1.52536669109354e-06	4.5180882022321e-05	4.9448138600704	DOWN
CRB3	0.455389240519837	11.0771642697976	5.18180695106057	1.52623952113363e-06	4.5180882022321e-05	4.94426874888865	NOT
PRR22	-0.649104	8.85339643745914	-5.18154	1.52789993661607e-06	4.5180882022321e-05	4.94323262666996	DOWN
CNOT7	0.185098023767709	11.7318024180613	5.1800298515102	1.53724919964288e-06	4.53671519751749e-05	4.93741954449904	NOT
SLC2A3	-0.900341	11.0633836619081	-5.17896	1.54393818708248e-06	4.54743298904253e-05	4.93328224520831	DOWN
FAM50B	0.515531604879738	10.0586728583369	5.17666939685602	1.55828109867291e-06	4.57649075953502e-05	4.92447104790867	NOT
ZNF57	0.410357835008757	9.18175196583317	5.17640345305533	1.55995751988991e-06	4.57649075953502e-05	4.92344649229327	NOT
MTRF1L	-0.203936	11.7238449767691	-5.17522	1.56742565132943e-06	4.58934825548698e-05	4.91889566489823	NOT
TRIM15	-1.01851	10.1805606260151	-5.17313	1.58075266675281e-06	4.61927606390596e-05	4.91082836827863	DOWN
PAQR7	0.66069215057739	9.71857901208901	5.17133496681031	1.5922470065491e-06	4.64374156380613e-05	4.90392502215317	UP
CENPK	0.442917620757602	8.1507601543067	5.16799565602428	1.61387697686095e-06	4.6976137287338e-05	4.8910687451864	NOT
MAK	-0.695336	7.61560015422102	-5.16295	1.64712571015981e-06	4.78502886971036e-05	4.8716395663035	DOWN
TCFL5	0.41920898577994	10.9573565031445	5.16173470116435	1.65520912510406e-06	4.79913850424909e-05	4.86697536874514	NOT
FRK	0.457593482785797	10.4137579214833	5.15915688164472	1.67252619582766e-06	4.83991335345148e-05	4.85705965678084	NOT
NFKBIZ	-0.535042	12.6928470797271	-5.15608	1.69341994063367e-06	4.88064889102084e-05	4.84523204351691	NOT
TMEM60	0.373938877194378	11.7041313223472	5.1558350035211	1.69510322489062e-06	4.88064889102084e-05	4.84428553954493	NOT
FADS2	1.0353805320943	11.2639312866659	5.1550267049683	1.70064174159707e-06	4.88064889102084e-05	4.84117789051751	UP
LAMC2	-0.889264	9.0493586332419	-5.15472	1.70277650630095e-06	4.88064889102084e-05	4.83998278691017	DOWN
HDAC9	0.484870854713192	8.87909439999077	5.15468189324402	1.70300979860146e-06	4.88064889102084e-05	4.83985227411452	NOT
CLEC4E	-0.553471	7.7216389472048	-5.14957	1.73852538947597e-06	4.97285127751261e-05	4.82018965214357	NOT
GGT1	0.636381465205506	9.12666264604696	5.14842349496738	1.74655538572418e-06	4.97981928403154e-05	4.81579980722823	UP
FUNDC1	0.397294410352791	11.0590694503803	5.14826709619851	1.74765743328255e-06	4.97981928403154e-05	4.8151989183634	NOT
AVPR1A	-1.09696	10.5862589243071	-5.14692	1.75716840741583e-06	4.99734663325107e-05	4.81002881065133	DOWN
COQ10A	0.759948953866993	9.64692070308418	5.14584601848307	1.76480432756641e-06	5.0094846504242e-05	4.8058982320608	UP
LARP6	0.479609531822853	10.2076936901597	5.14477211939967	1.77246263190181e-06	5.02163984512523e-05	4.80177350030381	NOT
NNMT	-0.65286	13.7677507095318	-5.14396	1.77824096583704e-06	5.02611383870065e-05	4.79867312089814	DOWN
DNHD1	-0.446782	8.03744285445914	-5.14361	1.78080004907573e-06	5.02611383870065e-05	4.79730326381806	NOT
KHDRBS3	-0.302556	11.7564887790242	-5.14235	1.78988918037733e-06	5.04219917972204e-05	4.79245382399368	NOT
C7orf25	0.443180076473367	10.3824445994255	5.1408556695925	1.80066848849257e-06	5.06297601093356e-05	4.78673449964117	NOT
RBX1	0.182517098143082	12.7748890521656	5.13671993750425	1.83093017783165e-06	5.13835008774868e-05	4.77085971658749	NOT
CLCN5	0.479456348887053	10.9081740337376	5.13541925291203	1.84054986935383e-06	5.1477615672515e-05	4.76586843858398	NOT
TPM2	-0.742678	10.6039217810932	-5.13533	1.84120556257752e-06	5.1477615672515e-05	4.76552917786335	DOWN
ASTN2	0.563656699856671	8.82704241844049	5.13381839002613	1.85245752346481e-06	5.16950341538753e-05	4.7597261231895	NOT
TRADD	0.360896323238228	10.3419460492215	5.13305728297566	1.85814524087438e-06	5.17566522710966e-05	4.75680618677782	NOT
DSEL	-0.503328	10.1108297127412	-5.13206	1.8656168252364e-06	5.18676348758246e-05	4.75298404231726	NOT
PNPLA3	0.791174887377919	9.63182320265966	5.13058462803034	1.87674140982209e-06	5.20795741225631e-05	4.74732151715235	UP
CISH	-1.01703	11.0429518068173	-5.12972	1.88327500188279e-06	5.21393641599793e-05	4.74401151632578	DOWN
MAP4K2	0.394766692982499	10.9522207165408	5.12937474525499	1.88590681175668e-06	5.21393641599793e-05	4.7426814592341	NOT
CYP4F2	0.245634000673908	13.3341588497298	5.1244984039294	1.92329310749683e-06	5.30743259386044e-05	4.72398565507691	NOT
CORO2A	0.462183207056834	9.50246560748307	5.12351412961336	1.93092685626086e-06	5.31863075185629e-05	4.72021305455668	NOT
NUDT7	0.379395271976236	11.2260996171794	5.12276115354989	1.93678671939523e-06	5.32491047398977e-05	4.71732723859234	NOT
ISCA2	0.553787221820892	10.1308960886742	5.12009726913979	1.95765771768736e-06	5.37236178835458e-05	4.70711949840754	NOT
PCDHGA3	-0.438126	8.66274886041082	-5.11875	1.96828484940191e-06	5.39157805709098e-05	4.70196374382733	NOT
MAK16	-0.408093	11.6832843654964	-5.11672	1.98441377543492e-06	5.42576663526084e-05	4.69419186730177	NOT
HAL	-0.43409	12.6992293436976	-5.11507	1.99760875253419e-06	5.45182249269607e-05	4.68788069166059	NOT
SLC12A1	0.883266458828586	8.11438376933249	5.11415095708941	2.00504246402591e-06	5.46208820694532e-05	4.68434351613663	UP
RAB32	0.278789097735457	12.6014966080346	5.11294524199385	2.01478638014943e-06	5.47562647530281e-05	4.67972693630505	NOT
IL1B	-1.12282	10.3608748894428	-5.11254	2.01807855238941e-06	5.47562647530281e-05	4.67817219196937	DOWN
LRAT	0.526689415449381	10.4501494165282	5.11212964149202	2.02140384643404e-06	5.47562647530281e-05	4.67660438470989	NOT
PIM3	-0.853324	10.6275262685261	-5.11172	2.02473750263315e-06	5.47562647530281e-05	4.67503522803064	DOWN
SH3BP4	-0.412139	12.4564995348027	-5.11115	2.02937519054781e-06	5.47820809150784e-05	4.67285656425737	NOT
TTC8	0.701617197427478	9.57799186853482	5.11037	2.03576932215046e-06	5.48551320609891e-05	4.66986094018881	UP
PRPF40B	0.591655636034769	8.9414	5.10991758814647	2.03945876048471e-06	5.48551710731458e-05	4.66813674219357	UP
CHRNA10	-0.430821	8.8391928243841	-5.10843	2.05166261270155e-06	5.50838081251316e-05	4.66245566981954	NOT
SEC14L1	-0.502196	10.2891559860671	-5.1056	2.07512941674707e-06	5.56134683688214e-05	4.65162610327992	NOT
AKAP12	-0.514234	10.4266504643951	-5.09746	2.14414624636824e-06	5.73597684684913e-05	4.62047332266617	NOT
PXMP4	0.42487120642361	9.32730516106122	5.09661768320416	2.15138450404476e-06	5.74500774024449e-05	4.61726455081668	NOT
HSPB6	-0.674861	10.787347059336	-5.0948	2.16713353418355e-06	5.77195821297798e-05	4.61032012458968	DOWN
XYLT2	0.476064661572773	10.3164414958894	5.0944281694981	2.17037723909146e-06	5.77195821297798e-05	4.60889611999341	NOT
PCDH20	-0.710007	8.11721516430583	-5.09411	2.17311859571579e-06	5.77195821297798e-05	4.60769431166958	DOWN
S100P	-1.19886	10.3140946572178	-5.09181	2.19326506970137e-06	5.81508460726169e-05	4.59890846768617	DOWN
PDE6D	0.606438	9.73797055900796	5.09042317789151	2.20554320642352e-06	5.83150951307452e-05	4.5935935853546	UP
IL15	0.415796858901366	9.83914517016976	5.08994686731262	2.20976234871803e-06	5.83150951307452e-05	4.59177407511558	NOT
SERPINB9	-0.820126	9.96985521030025	-5.08978	2.21122184037517e-06	5.83150951307452e-05	4.59114547824431	DOWN
EDAR	0.564964977363665	8.34659474556755	5.08835521032875	2.22391850328468e-06	5.84709735719827e-05	4.58569456301152	NOT
PRDM8	-0.470402	8.89731030856067	-5.08823	2.22499469152496e-06	5.84709735719827e-05	4.58523397046135	NOT
PTHLH	-0.337083	7.63312123842607	-5.08439	2.25954188341354e-06	5.92741198834091e-05	4.57056574502625	NOT
YPEL5	0.214842905547255	12.7063015447583	5.0839330802927	2.26371571943497e-06	5.92790626952038e-05	4.56880883939583	NOT
IER3	-1.16441	10.6266207853213	-5.08312	2.27114769823233e-06	5.9369157932351e-05	4.56568849845442	DOWN
VAMP1	0.439111120942365	9.70095611260372	5.0817067042086	2.2840147424984e-06	5.96007636489846e-05	4.56031035306639	NOT
SLC3A2	-0.411303	11.4166446817133	-5.07855	2.31309499526422e-06	6.02538966016812e-05	4.54826650168073	NOT
THBD	-1.11878	10.2406491438125	-5.07402	2.35549557309572e-06	6.1251120898996e-05	4.53097522526091	DOWN
CCNF	0.469641290488507	9.15964682623723	5.0731159771531	2.36402189102507e-06	6.13655525429439e-05	4.52753583572404	NOT
CEPT1	0.170576979806088	11.7802253473988	5.07176624740579	2.37683868679375e-06	6.15907641591816e-05	4.52238905978191	NOT
PLCD1	0.582726475175674	9.66025952110305	5.06705996768376	2.42206213611843e-06	6.26534821089139e-05	4.50444861937223	NOT
HOPX	0.671457168975349	8.43450257841046	5.06585113316475	2.43381310591876e-06	6.28481530163814e-05	4.49984189663963	UP
LZIC	0.245399274312244	11.1890734525952	5.06317454132743	2.46003061493628e-06	6.341506995938e-05	4.48964373787708	NOT
KLC4	0.413863430268443	10.3161462381073	5.05943731939437	2.49709932086063e-06	6.42592652222854e-05	4.47541	NOT
MED7	0.214183052811748	11.0091364002038	5.05708865290204	2.52067394848913e-06	6.47538934539332e-05	4.46646604264857	NOT
USP47	0.2660885795908	11.8430768596899	5.05253856810217	2.56696557875154e-06	6.58293896868109e-05	4.44914673453258	NOT
MGP	-0.569493	12.1568709640413	-5.04895	2.60403772213612e-06	6.65029620393311e-05	4.43550108411826	NOT
FAM117B	0.392909359279727	10.4773867242401	5.04877867466013	2.60584386942424e-06	6.65029620393311e-05	4.4348412562035	NOT
ESAM	-0.355979	10.9305129004682	-5.0487	2.60664426979495e-06	6.65029620393311e-05	4.43454899781089	NOT
CEBPA	1.05795435558586	12.3070928546883	5.04768502709058	2.61726008072297e-06	6.66594630833448e-05	4.43068122594753	UP
NFE2	-0.8936	9.90419114294692	-5.04222	2.67502460076057e-06	6.8014215233697e-05	4.40990710206203	DOWN
AKAP10	0.385359791268226	8.57952711751647	5.03717066003242	2.72953894014528e-06	6.92023416288272e-05	4.39071032679781	NOT
CSRNP3	0.635420841482565	9.23504467240135	5.03703121410751	2.73105919968546e-06	6.92023416288272e-05	4.39018050595182	UP
HNF1A	0.434677729650583	9.36554155434503	5.03459087375967	2.75779843147285e-06	6.97610439961346e-05	4.38090973239758	NOT
KLF2	-0.371499	11.6841511389583	-5.0336	2.76877629849324e-06	6.99198279521026e-05	4.37712965962104	NOT
MYADM	-0.551442	12.043833453991	-5.03296	2.77577101041866e-06	6.99776576423173e-05	4.37472895962106	NOT
CD7	0.548742034004406	9.73516509375857	5.03163895795872	2.79048500514755e-06	7.02295667792973e-05	4.36969861380369	NOT
NFIL3	-0.58122	13.0394214965483	-5.02853	2.82526542600526e-06	7.08492235391536e-05	4.35791301162369	NOT
ING1	0.418202083844716	11.3760336827521	5.02837650330757	2.82705047499873e-06	7.08492235391536e-05	4.35731206571668	NOT
CAMK2G	0.419230684194498	10.7282252996324	5.02816862339173	2.82939618006301e-06	7.08492235391536e-05	4.35652295027742	NOT
CDK6	0.316571909112969	10.8147441401422	5.02681197781918	2.8447512457145e-06	7.11140000483318e-05	4.35137351849581	NOT
SAMD14	0.267915194648473	8.13536331111328	5.02223215192596	2.89719114870531e-06	7.23033911843001e-05	4.3339951677578	NOT
ZNF121	-0.460165	9.81189074060846	-5.01953	2.92861038284693e-06	7.28808965067803e-05	4.32373343636681	NOT
ALDH1A3	-0.854286	10.5576454238103	-5.0194	2.93013151210533e-06	7.28808965067803e-05	4.32323943097153	DOWN
PDLIM3	-0.891266	9.95237	-5.01876	2.93759266157814e-06	7.29444962409237e-05	4.32082004908848	DOWN
THAP2	0.562537965796041	8.80430742280976	5.01578010345757	2.97267348073946e-06	7.36925755875313e-05	4.30952657642991	NOT
IL4R	-0.70707	11.5808516465548	-5.01386	2.99556334741376e-06	7.39778361403595e-05	4.30222952136754	DOWN
WBP2	-0.245363	12.5871394779675	-5.01372	2.99711826067821e-06	7.39778361403595e-05	4.30173586078252	NOT
NFKB2	-0.638109	10.2351255991261	-5.01343	3.00069338718133e-06	7.39778361403595e-05	4.30060178750302	DOWN
OSGIN1	0.832784256176329	10.4684475351317	5.0131429748938	3.00407509942027e-06	7.39778361403595e-05	4.29953031373359	UP
IPP	0.488549811649097	8.84706929721538	5.01218216458841	3.01559627458651e-06	7.41388082449583e-05	4.29588896111959	NOT
BAD	0.49384365773536	10.8751345835633	5.01061794293801	3.03444538896746e-06	7.43683847365978e-05	4.28996153305459	NOT
SDAD1	-0.269904	11.6719681874685	-5.01058	3.03493408196281e-06	7.43683847365978e-05	4.28980834659814	NOT
DOLPP1	0.364724211491298	11.7585826111685	5.00885868206852	3.05578223794787e-06	7.46154957525155e-05	4.28329618158272	NOT
SPHK2	0.824917558974069	10.0626844729051	5.00875477368139	3.05704704229294e-06	7.46154957525155e-05	4.28290253975323	UP
HES1	-0.414791	11.1425853484745	-5.00851	3.0600680656874e-06	7.46154957525155e-05	4.28196297482084	NOT
RALGDS	-1.01641	12.0776189217922	-5.00731	3.07469254268332e-06	7.48349051922995e-05	4.27742774307113	DOWN
PDP2	0.571162949881519	9.85217156452094	5.00694740683833	3.07912881388243e-06	7.48349051922995e-05	4.27605627545484	NOT
NXF1	-0.360076	10.9984143193245	-5.00627	3.08742539076992e-06	7.49141358275885e-05	4.27349670850751	NOT
ARL2BP	0.33442444675574	11.1259529435411	5.0043141065649	3.11158057584336e-06	7.53772792916843e-05	4.26608370563201	NOT
CSTA	0.695305871041436	10.4166225703856	5.00230992003662	3.13650297271602e-06	7.58574718962246e-05	4.25849549076036	UP
CEP135	-0.345533	10.3604193804893	-5.00173	3.14375988837164e-06	7.59095528890255e-05	4.25629731356377	NOT
FCGR2A	-0.509875	10.4848373618522	-4.9988	3.18057136891897e-06	7.6673936047489e-05	4.24522461274617	NOT
KANK2	0.579540435349137	8.57394467796299	4.99527735256777	3.22550560809959e-06	7.74400329199692e-05	4.23188150136213	NOT
ADCY10	-0.569212	9.33993704343778	-4.99484	3.23107560564221e-06	7.74400329199692e-05	4.23024050403323	NOT
SLC45A3	0.389920267519777	11.1495847205168	4.99484261203065	3.23108779213088e-06	7.74400329199692e-05	4.23023691683806	NOT
DNASE1	0.374710206427308	7.58925759140883	4.99468016759327	3.23317604163647e-06	7.74400329199692e-05	4.22962242333768	NOT
PELI1	-0.675339	12.1535159658754	-4.99404	3.2413785358324e-06	7.75116790063844e-05	4.22721	DOWN
CBFA2T2	0.476700333250801	8.74081681281998	4.99280321315604	3.25740037270867e-06	7.76716901111746e-05	4.22252305554434	NOT
NUDT16L1	0.549508203966417	10.3251895793417	4.99271726838178	3.25851382475278e-06	7.76716901111746e-05	4.22219801267351	NOT
TMEM144	0.403125207753122	9.97285433176416	4.99220912234031	3.26510467578452e-06	7.77042671161904e-05	4.22027626590435	NOT
POR	-0.297408	12.9676722900853	-4.98995	3.29450804831161e-06	7.8278774298062e-05	4.21175000986344	NOT
TBC1D19	0.458904634179247	9.48451364004901	4.98937250749774	3.30213647769176e-06	7.82998325826623e-05	4.20955041843131	NOT
TMEM41A	0.428203200723896	10.594971078282	4.98908423388952	3.30592274182546e-06	7.82998325826623e-05	4.20846057342607	NOT
KDM6B	-0.607371	8.62655776683446	-4.98747	3.32720799794002e-06	7.86786832454051e-05	4.20235698841865	DOWN
ITGA2	-0.445186	8.74733630044116	-4.98614	3.3448682569983e-06	7.89707467533218e-05	4.19732252425315	NOT
CCNG2	0.499830127869232	9.27018213153711	4.98519282810246	3.35745017162802e-06	7.91421772627499e-05	4.19375199221795	NOT
SPATS2L	0.384148277538701	10.5473770058031	4.98317159552258	3.38452253476416e-06	7.96540952248136e-05	4.18611459839909	NOT
ATF7IP	0.549153605543765	8.23288564646727	4.97948077969375	3.43450816042787e-06	8.07028031251251e-05	4.17217275185489	NOT
GTF2H5	0.213486182547611	11.4893391366639	4.97408477429228	3.5088868570863e-06	8.23204780951129e-05	4.15179944265928	NOT
RGS4	-0.738678	9.67523937303606	-4.97192	3.53918349369078e-06	8.29004965120578e-05	4.14362464563281	DOWN
EI24	0.473302904746989	11.7135098468746	4.96764303601406	3.59974041897533e-06	8.40877185061669e-05	4.12749309607474	NOT
FUT10	0.424140438245411	8.6448333218509	4.96754259977439	3.60117498241417e-06	8.40877185061669e-05	4.12711425582984	NOT
CCDC115	0.320081740768945	11.1404640475974	4.9577856816348	3.74322866309563e-06	8.72676851643957e-05	4.09033098647216	NOT
OAS2	0.430015896988113	11.9350684836193	4.95416767786813	3.79728195970771e-06	8.83533645120401e-05	4.07670096276858	NOT
SPATA18	0.708327083129182	9.50824352815361	4.95387567041011	3.80167764472944e-06	8.83533645120401e-05	4.07560111975941	UP
IFI27	0.82060943768094	11.2337074978126	4.95198535564276	3.83025352717438e-06	8.88786130471009e-05	4.06848210103357	UP
AGPAT4	-0.452906	8.9387699410123	-4.94214	3.98252503810091e-06	9.2268033359366e-05	4.03142321614496	NOT
GBP5	0.752943045448004	9.86392972582866	4.9412879346229	3.9959588275273e-06	9.23532714614916e-05	4.02822228344628	UP
AK3	0.230849281859167	12.6998193472316	4.9411195528461	3.99862221468338e-06	9.23532714614916e-05	4.0275889476011	NOT
ADCY7	0.465068721824346	8.58334550792922	4.93845122490478	4.04106053680125e-06	9.31887355416773e-05	4.01755407628743	NOT
DENND2D	0.322215463296524	11.7310702138535	4.93724069228006	4.06045800066685e-06	9.34911026345491e-05	4.01300253719252	NOT
NCAPG2	0.642828756509543	8.85562464377077	4.9330592925866	4.12816167433896e-06	9.49030552459315e-05	3.9972852694709	UP
ADRB2	-0.50013	12.2308760768992	-4.932	4.14550245522939e-06	9.51546350603117e-05	3.99330122603605	NOT
SCNN1A	-0.419053	10.9157146741629	-4.93118	4.15901200906061e-06	9.53176342415523e-05	3.99020897212939	NOT
ING4	0.634865255600051	9.37168348411684	4.92898614398652	4.19517087857084e-06	9.59984179197888e-05	3.98198173307353	UP
MPHOSPH9	0.599065855890313	10.4490945678753	4.92824060173437	4.20755048632316e-06	9.61338032773744e-05	3.97918133032111	UP
OIP5	0.483369060097606	9.12878939328309	4.9269308484827	4.22938507163134e-06	9.64844686433198e-05	3.97426218849568	NOT
TMPO	-0.441948	10.7116272238262	-4.92474	4.26610972288021e-06	9.71732251426037e-05	3.96604560685241	NOT
COL15A1	-0.626119	8.60649876434848	-4.92148	4.32144955903157e-06	9.8283242723296e-05	3.95379718782666	DOWN
SCO1	0.286843046907201	11.5580150711118	4.91925874769619	4.35952222280202e-06	9.89977611327591e-05	3.94546152893862	NOT
MIOS	0.19902587295883	11.727031733619	4.91881271903363	4.36720688953215e-06	9.90210903580811e-05	3.94378789980815	NOT
DDX19A	-0.401159	10.5320694886298	-4.91579	4.41964531566895e-06	9.99800270875996e-05	3.93244567158328	NOT
TRIM13	0.333616628245305	9.66868815708617	4.9156004302164	4.42294324483263e-06	9.99800270875996e-05	3.93173686003176	NOT
BUB1	0.500244076226786	7.42109249617828	4.91493042194933	4.43465568146299e-06	0.000100092668597998	3.92922382694787	NOT
HHEX	0.477811349016046	11.7206148216487	4.91250046481969	4.47738817724805e-06	0.000100904048103617	3.92011120794486	NOT
GPD1	0.546958509369498	10.0911710190791	4.91132790822468	4.49815178959371e-06	0.000101218622872038	3.91571485040518	NOT
TMEM182	0.518657206567098	8.32063	4.9060128186733	4.59345485928025e-06	0.000103207020508964	3.89579363855684	NOT
GUCA2B	0.621420107937062	9.06262741417381	4.90516628907194	4.60881436738608e-06	0.000103395934993214	3.89262187466012	UP
ERF	-0.391201	10.8863658814517	-4.90478	4.61579345664819e-06	0.000103396554027387	3.89118418252536	NOT
STEAP4	-0.567737	10.5709502897701	-4.90427	4.62505728962509e-06	0.000103448273873509	3.88927919723192	NOT
ACE2	0.665834987259007	9.45043230868314	4.90385783674105	4.63265362269129e-06	0.000103462597573439	3.88771996476938	UP
TMEM64	0.501140164802761	10.9387	4.90025761890963	4.69886982960727e-06	0.000104634868015708	3.87423594824129	NOT
EPSTI1	0.422357669390532	11.6486101578646	4.90023909812723	4.69921284351841e-06	0.000104634868015708	3.87416659551166	NOT
TACC1	-0.246138	11.8637870017531	-4.89963	4.71048615128858e-06	0.00010464120851775	3.87189010763991	NOT
TMEM160	0.322969969568216	10.937869409194	4.89946518430764	4.71356795124998e-06	0.00010464120851775	3.87126873198916	NOT
TSC22D2	-0.555452	12.3372252918398	-4.89479	4.80123687120535e-06	0.000106306388095559	3.8537608614899	NOT
NBR1	0.507993257120843	9.44175509117172	4.89470171790577	4.80287029717733e-06	0.000106306388095559	3.85343771039321	NOT
RASL10A	-0.780143	9.42049740171349	-4.89267	4.84147562946798e-06	0.000107001647121407	3.84583209046095	DOWN
SRPX	-0.386854	11.5817664686719	-4.88955	4.90136207194071e-06	0.00010816447990808	3.83415342603018	NOT
SGCE	0.377590823474549	12.110068568842	4.88817381835159	4.92793507238868e-06	0.000108589787061791	3.82901710226509	NOT
FNBP1L	0.411038148182545	10.8200392501483	4.88682590776646	4.95415169183547e-06	0.000109005994473907	3.82397681485445	NOT
OSM	-0.627978	8.14310494328734	-4.88527	4.98461641768818e-06	0.000109514305164984	3.81815330375807	DOWN
MCTS1	0.223217144563631	11.7778846822022	4.88398756110062	5.00980241193323e-06	0.000109905311320199	3.81336574580501	NOT
UBA7	0.234473668568593	11.5793770636703	4.88251385050321	5.03893694927801e-06	0.000110254112504128	3.8078576399465	NOT
GIMAP1	0.494635743574895	9.87416813366061	4.8821501514553	5.04615247393604e-06	0.000110254112504128	3.80649842530278	NOT
RGMB	-0.526042	10.7220243192418	-4.88206	5.04793939863594e-06	0.000110254112504128	3.80616211695366	NOT
CDT1	0.453733318715355	7.73745087916801	4.88143058292589	5.06045787964001e-06	0.000110365469943938	3.80380941802198	NOT
CPN1	-0.342106	11.9207094835695	-4.88096	5.06986438895244e-06	0.000110408730485035	3.80204541498636	NOT
ZNF165	-0.592652	9.53419009516923	-4.87831	5.12287608793107e-06	0.000111400086157729	3.79216510326275	DOWN
SNAPC2	0.412011212960057	10.6968083699033	4.87781292962919	5.13297988073026e-06	0.000111456850724061	3.79029360016393	NOT
LRRC19	1.07567500370516	8.95448823733375	4.87529060228254	5.18414261505628e-06	0.000112403698624413	3.78087321123874	UP
RTP3	1.07144771187175	12.0691009831807	4.8727380704583	5.23642395421054e-06	0.000113151440727387	3.77134270314589	UP
TSPAN3	0.238960599059549	10.9820349985818	4.87265528645206	5.23812812406687e-06	0.000113151440727387	3.77103365391682	NOT
ITSN1	-0.421884	10.6802774360121	-4.87249	5.24145103275309e-06	0.000113151440727387	3.77043133820668	NOT
RBMS1	-0.405426	12.2888932571423	-4.86918	5.31025446731865e-06	0.000114470615865069	3.75804524809758	NOT
LOC154761	-0.992673	10.1409114983384	-4.86834	5.32776622801704e-06	0.000114681902858937	3.75491845423789	DOWN
IL24	-0.950199	8.84960464733323	-4.86706	5.3545463110323e-06	0.000115091794552449	3.75015664547478	DOWN
SAMD13	0.30875117186209	7.72831179501817	4.86631541589012	5.37025751879609e-06	0.000115262929775719	3.74737411654908	NOT
HDHD3	0.456405914488407	12.9607833818454	4.8647212676343	5.40398894975645e-06	0.000115819786222878	3.74142760354478	NOT
AACS	0.45069162410694	9.18904616750747	4.86225429673705	5.45659630118308e-06	0.000116779012063018	3.73222736352484	NOT
HNRNPU	-0.415277	11.3243529501956	-4.86147	5.47333536107851e-06	0.00011696895138029	3.7293186023168	NOT
ZBTB3	0.348646257639831	10.2370993622306	4.85582822613933	5.59598442129934e-06	0.000119418468123969	3.70827411046723	NOT
KIAA0040	-1.09898	9.79302740578588	-4.8554	5.60538388503743e-06	0.000119447678948491	3.70668045794003	DOWN
HNRNPA2B1	-0.164286	13.1565290967028	-4.85445	5.62622341528739e-06	0.000119704121485462	3.70315671305222	NOT
TMEM217	-0.318504	8.08439726689257	-4.85412	5.63351385234795e-06	0.000119704121485462	3.70192706739702	NOT
EFNA4	0.541081619707899	8.46587181086745	4.85254008588125	5.66864344591708e-06	0.000120278748380272	3.69602420336905	NOT
CYP2U1	0.305868739014747	9.88352175030669	4.8492691962319	5.74183302452804e-06	0.000121658154425684	3.68384305282338	NOT
STX17	0.411267679427494	10.6414720035141	4.84805599954451	5.7692129919747e-06	0.000122064401198623	3.67932611529778	NOT
DUSP5	-0.41215	11.3163591062729	-4.8445	5.85010783522315e-06	0.000123600147643621	3.66610525491428	NOT
ATP2B4	-0.391623	11.2246813563531	-4.84349	5.87341403808933e-06	0.000123916539578072	3.66233027548813	NOT
C5AR1	-0.914232	10.1258296943749	-4.84178	5.91279757030617e-06	0.000124570752210671	3.65598521929283	DOWN
RAB43	-0.546138	10.2606216835753	-4.83911	5.97515730572984e-06	0.000125706491888862	3.64602467750481	NOT
CA4	-0.494984	8.27812874700003	-4.83719	6.02010892019391e-06	0.000126423655319169	3.63890914892262	NOT
ACYP2	0.222201990182493	12.1254298807798	4.83693296121073	6.0262452347244e-06	0.000126423655319169	3.63794194955327	NOT
DKK4	-0.478102	8.03763276536549	-4.83397	6.09650921784941e-06	0.000127717574797595	3.62693690579529	NOT
TPMT	0.178215575135999	12.0636439689731	4.83061029054909	6.17728790593023e-06	0.000129227820411823	3.61444114196054	NOT
SLC17A4	0.382123977794206	11.0282228190573	4.82897661610536	6.21691053303209e-06	0.000129874055152134	3.6083716588501	NOT
CCDC86	-0.479521	11.3705169349595	-4.82804	6.23974370226048e-06	0.000130168229771981	3.60489162204313	NOT
RNASEL	0.440100831647413	9.69422034090974	4.82619080356976	6.28504849533556e-06	0.000130929707730562	3.59802431191802	NOT
SAP30	-0.247105	10.5590467642649	-4.82452	6.32627206165699e-06	0.000131604154748372	3.59181864731394	NOT
SLC30A9	0.18934223197565	11.7358117107454	4.82311821304042	6.36104439836888e-06	0.000131899009261889	3.58661558837956	NOT
SLC35F1	-0.48197	8.26651145707329	-4.82307	6.36218953610458e-06	0.000131899009261889	3.58644472464215	NOT
MSI1	-0.386967	8.31427	-4.82288	6.36704912263254e-06	0.000131899009261889	3.5857199784315	NOT
S100A14	0.447829271685423	8.22659329838369	4.82023955095592	6.43305539817959e-06	0.000133081037541757	3.57593055693853	NOT
HESX1	0.325297156647834	8.27462114925815	4.81965065283319	6.44788446865696e-06	0.000133202546648338	3.57374511436876	NOT
CDH23	-0.630975	10.5682838464032	-4.81818	6.48509834962203e-06	0.000133785510197334	3.5682828241683	DOWN
JAKMIP2	0.695713244851449	10.4104253819232	4.81637045935441	6.53109434422211e-06	0.000134547780160609	3.56157477306486	UP
FAM89A	-0.542246	11.4019105199523	-4.81587	6.54382244249194e-06	0.000134623533899896	3.55972687912226	NOT
AHCTF1	-0.287196	11.9926605870403	-4.81244	6.63210308081029e-06	0.000136251244784492	3.54700847578173	NOT
IRAK2	-0.355141	9.93981927090068	-4.80509	6.8253984170922e-06	0.000140028932490799	3.51974385248719	NOT
DNAJC28	0.495072840460849	9.4697379382452	4.80202590416437	6.90742981524039e-06	0.000141516681917198	3.50840654786528	NOT
ZNF74	0.478418887164531	9.13875799436241	4.80065489956962	6.9444849366678e-06	0.000142080149859693	3.50332949162333	NOT
CES3	0.542574406309423	9.39443134380962	4.79652224833792	7.05735591740007e-06	0.000144117515689242	3.48803045357995	NOT
JMJD6	-0.385446	8.52721374746705	-4.7963	7.06344419372445e-06	0.000144117515689242	3.48721221342792	NOT
ERCC8	0.506743909989983	9.99046465050334	4.79536054518045	7.08940466379666e-06	0.000144449047903166	3.48373115176551	NOT
TSPAN13	-0.55006	11.6471775837144	-4.79354	7.13993009511531e-06	0.000145279507845069	3.47699266660722	NOT
TBC1D24	0.396561969565739	8.97638015920009	4.79258796464897	7.16646757553304e-06	0.000145620271473331	3.47347254760465	NOT
ZNF28	0.438093278986061	9.62158642526779	4.79105910981891	7.20930977515377e-06	0.000146290959884907	3.46781715983467	NOT
ESPNL	0.774888123646529	8.99643931576382	4.79025452863996	7.2319561138509e-06	0.000146550565718553	3.46484133480279	UP
ASCC1	0.270468005484888	11.8213747117808	4.78972265170266	7.24696472434949e-06	0.000146606263401331	3.46287428617523	NOT
TM6SF2	0.383551101824974	11.6513	4.78945892824671	7.25441776679974e-06	0.000146606263401331	3.46189899858987	NOT
GNL3L	-0.254318	11.2448800643951	-4.78727	7.31654011743987e-06	0.00014766108237015	3.45380870713268	NOT
RBM38	-0.538225	9.70371686583508	-4.7851	7.37880157316688e-06	0.000148715846340493	3.44576915266966	NOT
PTGFR	0.371544944514203	7.63866913613756	4.78405390572437	7.40882220017077e-06	0.000149118838166901	3.44191700493348	NOT
ACSS2	0.299806872801017	12.8739565057411	4.78172914368894	7.4762129430179e-06	0.00015027188015466	3.43332637389248	NOT
TBC1D7	0.498490355941813	9.37186244729283	4.78052290314693	7.51141446822434e-06	0.000150775679892536	3.42886989967419	NOT
ATPAF1	0.259156606171417	11.7860305686276	4.77877575854608	7.5626873410204e-06	0.000151600285054363	3.42241615536768	NOT
ADAMTS5	0.476590556423214	9.29646329115607	4.77315686358239	7.72990332537808e-06	0.000154743717445052	3.40166952446193	NOT
CAMK2N1	0.267669997618582	12.4665505262456	4.77129078104733	7.78622903949038e-06	0.000155506036098615	3.39478239921397	NOT
RNPC3	0.456908114484973	10.4003185335019	4.77120284385659	7.78889316212643e-06	0.000155506036098615	3.39445788764622	NOT
OR7E37P	-0.628848	10.3573897912899	-4.76928	7.84735594844317e-06	0.000156258239475911	3.38736454716636	DOWN
MAGEE1	0.435413091249656	8.03123260863226	4.76927310141358	7.84757999788256e-06	0.000156258239475911	3.3873374651614	NOT
CGNL1	0.24565771398219	12.2266471690076	4.7630164299754	8.04083101936224e-06	0.000159826962635964	3.36426245832325	NOT
CDK5	0.604745412681877	8.81800472410421	4.76277760401684	8.04829871012083e-06	0.000159826962635964	3.3633819878314	UP
PSME2	0.250831168126024	12.6309902539363	4.7619876902538	8.07304610880215e-06	0.000160104650429764	3.36047001872953	NOT
ZNF446	-0.507649	9.09766305739763	-4.75975	8.14364054371947e-06	0.000161289626427807	3.35221228717134	NOT
DNASE2	0.391535165963262	11.6222286876614	4.75930715295927	8.15757854376111e-06	0.000161350828803062	3.35059039240786	NOT
TNFAIP6	-1.2212	8.83682932767318	-4.75844	8.18517366795043e-06	0.000161620553117253	3.34738747235803	DOWN
SNRNP25	0.610605062653469	10.4120577708715	4.75819361824963	8.19294722673179e-06	0.000161620553117253	3.34648716404276	UP
PARD6B	0.43248237445593	10.3964832773207	4.7546127095015	8.30770038319659e-06	0.000163667199337306	3.33329562831705	NOT
PRAP1	0.773559503146863	11.4188132155206	4.75397001610314	8.32846089557462e-06	0.000163859163175631	3.33092862950923	UP
LMOD1	-0.589599	8.53524095671875	-4.75227	8.38355818673981e-06	0.000164725289920169	3.32467533048525	DOWN
C21orf91	-0.408654	10.4040982529884	-4.74928	8.48134618658261e-06	0.000166426837967322	3.31367768591445	NOT
PLXNA3	-0.582908	8.74841615685791	-4.74855	8.50560353228069e-06	0.000166682934043667	3.31096929824469	NOT
MYH11	-1.02599	10.2663487205309	-4.74811	8.52016489651244e-06	0.000166748595619376	3.30934720882399	DOWN
BCL6	-0.595816	12.6122648564876	-4.74562	8.60275953614993e-06	0.000167941727422692	3.30019874060244	DOWN
TMEM38A	0.345119982943457	9.82693632107224	4.74559323540916	8.60371092484143e-06	0.000167941727422692	3.30009387569171	NOT
TNR	-0.701172	8.44881338090533	-4.74368	8.6678410425367e-06	0.000168971779379673	3.29305195413174	DOWN
COQ2	0.299432481887404	11.2161682934231	4.74316320747185	8.6852010249366e-06	0.000169088586446213	3.29115470023199	NOT
ABCG8	0.651059425731246	11.4953778106349	4.74173445211842	8.73346382584421e-06	0.000169715631605774	3.28590003660478	UP
POLR2L	0.445718841825496	10.465055812771	4.74153477710191	8.74022951526309e-06	0.000169715631605774	3.28516574441017	NOT
PLAT	-0.656017	9.95571349353149	-4.74105	8.75682690204888e-06	0.000169816223391232	3.28336681366073	DOWN
NOL6	-0.25361	11.7619603186431	-4.74026	8.78355084618685e-06	0.000170112676153884	3.28047747844222	NOT
HSD11B2	0.519569175943551	8.82782097889606	4.7377791373388	8.8684377181083e-06	0.000171329367297216	3.27135785375843	NOT
CEP152	0.274571042714363	8.1829145655508	4.73775084170406	8.86941057004546e-06	0.000171329367297216	3.27125384607561	NOT
HPCAL4	-0.308207	7.7608756569544	-4.73739	8.88198126383501e-06	0.000171349661891416	3.26991094073565	NOT
QPRT	0.178770934545325	12.181782362306	4.73629922019535	8.91945929809512e-06	0.000171849789637133	3.26591851665196	NOT
UPF2	0.204215291775401	12.2013102231923	4.73523804451677	8.95622001977734e-06	0.000172201620228223	3.26201882422462	NOT
UPP1	-0.561388	11.4170522202993	-4.7351	8.96087495338474e-06	0.000172201620228223	3.26152616028346	NOT
MPZL2	0.336972379447705	11.0419797943864	4.73436886112267	8.98643959288232e-06	0.000172470067747783	3.25882504641818	NOT
ERBB2	0.349493420207003	10.8438297920851	4.72980527875278	9.14673985785168e-06	0.00017532037196609	3.24206176992387	NOT
RBM24	-0.474691	8.39025351878249	-4.72536	9.30559331179704e-06	0.000178135643397258	3.22573810373014	NOT
ELL3	0.345576817591539	8.99330396792834	4.72334595527657	9.3783927710484e-06	0.000179110279076993	3.21835049416203	NOT
PAK1IP1	-0.295887	11.4506276808474	-4.72329	9.38059078936246e-06	0.000179110279076993	3.2181283375812	NOT
PFKFB3	-0.700471	11.8785066198054	-4.72218	9.42080710982667e-06	0.000179569545471624	3.21407281626711	DOWN
SREBF1	0.410854189027213	11.2486791479663	4.72196127836569	9.42878949935043e-06	0.000179569545471624	3.21327	NOT
PTGER2	-0.611813	9.90212662227136	-4.72104	9.46238246651117e-06	0.000179837314822083	3.2098984675175	DOWN
DRG2	-0.334449	9.77305725489155	-4.72092	9.46703089321573e-06	0.000179837314822083	3.20943288934889	NOT
CPEB3	-0.292438	12.0209893073968	-4.71868	9.54941756623762e-06	0.000180901482963578	3.20121903042221	NOT
KLHDC8B	0.428361869512307	11.4046696120287	4.71853547130276	9.55460977657131e-06	0.000180901482963578	3.20070375730833	NOT
MNT	-0.480755	11.2990739830396	-4.7184	9.55953782502168e-06	0.000180901482963578	3.20021495935241	NOT
CSTB	0.262057652758975	12.6644	4.71772945020597	9.58444909804682e-06	0.000181142434414674	3.19774794999659	NOT
ZBTB33	0.232842586535698	11.3723166189003	4.71513284715461	9.68119420683948e-06	0.00018273868354382	3.18822773497269	NOT
GZMA	0.486420478695741	11.1394155317345	4.7133742002105	9.74725715123922e-06	0.000183752475117278	3.18178149506836	NOT
TTC39B	-0.405222	10.9713220670154	-4.70955	9.89231756224034e-06	0.000186075660659192	3.16777937962134	NOT
TTPAL	0.466060812057344	12.0060405097203	4.70946935901361	9.89551214074365e-06	0.000186075660659192	3.16747334325172	NOT
ALPL	-0.264556	11.6327746348525	-4.70878	9.92201862980307e-06	0.000186338516540014	3.16493787419085	NOT
RORC	0.337565848786685	11.6209601941774	4.70520012340836	1.0060111176556e-05	0.000188693686809702	3.15183766004814	NOT
SAMD9	0.34273745534568	10.0444113983746	4.70453507823925	1.00859902627015e-05	0.000188940830185671	3.14940271667278	NOT
TUFT1	-0.437176	10.4389282488772	-4.70401	1.01066607100255e-05	0.000189089901133231	3.14746234947579	NOT
OSCP1	0.63810270574534	8.37476423695284	4.70287569638914	1.01508448012724e-05	0.000189677971826792	3.14332803923946	UP
INCENP	0.576492175159156	8.81528492000142	4.70217757057927	1.01782510471543e-05	0.000189951450533718	3.14077269833308	NOT
EPAS1	-0.269031	13.5585755249836	-4.6988	1.03116960002541e-05	0.000192063638819391	3.12842822115766	NOT
SCG5	0.569123109609403	11.2031210268155	4.69866460014436	1.03172547678293e-05	0.000192063638819391	3.12791748525225	NOT
TMEM201	-0.492816	8.88669033303047	-4.69607	1.04211708141053e-05	0.000193634000563618	3.11842024366687	NOT
RABL3	0.322451098006038	10.9845978688472	4.69590731976565	1.04276478722239e-05	0.000193634000563618	3.11783143347286	NOT
PMM2	-0.480373	10.962546637567	-4.69414	1.04988984678849e-05	0.000194713984802144	3.1113783697612	NOT
EGLN2	0.271336230235825	10.3308839190812	4.69326979993239	1.05343202004939e-05	0.00019488597275312	3.10818661076034	NOT
RSPO2	0.372222256854326	8.07729806380671	4.69298547930351	1.05458824557604e-05	0.00019488597275312	3.10714709747358	NOT
HSF2	0.402772850170053	9.54454321419399	4.69294623447878	1.05474793644118e-05	0.00019488597275312	3.10700361609054	NOT
ELF3	-0.806894	10.8822227377935	-4.69184	1.05925703879312e-05	0.000195476292742046	3.10296118454219	DOWN
IRS2	-0.811009	9.66672	-4.691	1.06269207704645e-05	0.000195867186542614	3.09989322789409	DOWN
COPS4	0.268937960883349	11.936686269696	4.69027512652904	1.06567234732628e-05	0.000195962856928513	3.09723949272255	NOT
METRN	0.732604686918255	9.11839160613716	4.69023285414332	1.06584611573999e-05	0.000195962856928513	3.09708499320762	UP
HCP5	0.416367007633512	11.1251	4.68805171322376	1.07484956683427e-05	0.000197374227865345	3.08911431104761	NOT
FPR2	-0.897079	9.0614379244749	-4.68595	1.08359122269678e-05	0.000198734104147867	3.08143924343566	DOWN
GABPB2	-0.669823	11.1223241949383	-4.68452	1.08959360392469e-05	0.000199588857940589	3.07620512090043	DOWN
SLC26A6	0.467963187787376	9.12376673059855	4.68351394896034	1.09381834339283e-05	0.000200116285850246	3.07253843691001	NOT
SMAP1	0.354795380038898	11.2629225574872	4.68287053040905	1.09653416470156e-05	0.000200366697368194	3.07018885151689	NOT
DGKH	-0.445878	8.42812712932545	-4.6799	1.10914905689441e-05	0.000202423105180951	3.05935112185796	NOT
URB2	-0.726665	9.84215818794317	-4.67711	1.12112972000612e-05	0.000204345725614882	3.0491721939488	DOWN
FLOT2	-0.302752	12.6706	-4.67681	1.12243147658571e-05	0.000204345725614882	3.04807278588271	NOT
ATP6V0E2	0.378481457620229	12.2959344273836	4.67453151389335	1.13233093950373e-05	0.000205895970588978	3.03975375004908	NOT
YIF1B	0.552125743800548	10.1880013589105	4.67368484922044	1.13602827785287e-05	0.00020631605134046	3.03667	NOT
POM121	-0.56736	10.4733764345889	-4.67214	1.14279367199688e-05	0.00020728457161858	3.0310403330448	NOT
PHPT1	0.348142947854439	11.3965097088124	4.67153170001656	1.14548389729082e-05	0.00020728457161858	3.0288128380325	NOT
PIGB	0.474123035611086	9.46410508431852	4.67151852164736	1.14554200531446e-05	0.00020728457161858	3.02876478278238	NOT
MKKS	0.286242289698283	12.5537034996832	4.67023828883008	1.15120067464818e-05	0.000207846698368797	3.0240967516443	NOT
ADM	-0.505241	12.1892187608145	-4.67016	1.1515382363364e-05	0.000207846698368797	3.02381901364163	NOT
ASB7	0.299387060083904	10.1739404196069	4.66986838723278	1.15284070293302e-05	0.000207846698368797	3.02274813934106	NOT
CEP250	0.375434878408518	8.64317331788865	4.6662095998871	1.16918539771153e-05	0.000210538300309459	3.00941197712322	NOT
PHTF1	0.249790119451441	10.4728239829297	4.6603356346257	1.19589783056442e-05	0.000215088081400426	2.98801408479672	NOT
ETV3	-0.43467	9.10440598904023	-4.65908	1.20167577196165e-05	0.000215866249180647	2.98344881761047	NOT
ISG15	0.593649423543558	11.1550475976517	4.65451153384488	1.22296851531938e-05	0.000219426220710018	2.96681310367488	UP
RND3	-0.441822	12.4793404273917	-4.6519	1.23532229048953e-05	0.000221336804567694	2.95729401947333	NOT
SLC25A23	0.513432390605752	11.0196630079393	4.65162746160913	1.23659328086428e-05	0.000221336804567694	2.95632009550846	NOT
TBC1D2	0.540528040246136	10.0526393445664	4.65125173154221	1.23837910317315e-05	0.000221390033420642	2.95495336651529	NOT
FRMD4A	0.374100350490057	10.3098229613956	4.65009255869266	1.24390438346686e-05	0.000222110849936207	2.95073724160839	NOT
OLFML2A	-0.581777	9.41637544611049	-4.64828	1.25258591737149e-05	0.000223392840947045	2.94415052193077	NOT
EPHA1	0.69191294839724	10.3666965487649	4.64781067051798	1.25485122441093e-05	0.000223528827687284	2.94243936007397	UP
MEIS2	-0.389927	11.4413338287591	-4.64624	1.26242350926075e-05	0.000224608699482589	2.93674184574421	NOT
LONRF2	-0.637877	9.25448286382102	-4.64437	1.27154829132208e-05	0.000225961879153221	2.92992160088438	DOWN
RGS12	0.385705106239345	10.9620615531996	4.6435983960629	1.27530497901619e-05	0.000226359024557122	2.92712795835111	NOT
POLE2	0.507942061263131	8.24470290235189	4.64319747075616	1.27726856523974e-05	0.000226437337775636	2.92567103198136	NOT
LRTOMT	0.213993030441941	10.4249477169442	4.64186372273572	1.2838219343385e-05	0.000227328183944652	2.92082483352951	NOT
RAX2	-0.71849	10.2215643844911	-4.64	1.29303586851739e-05	0.000228662935421398	2.91405298344186	DOWN
ZNF214	0.409117626532227	7.5845284717947	4.63971779934454	1.29443452753003e-05	0.000228662935421398	2.91302926432799	NOT
ACP1	0.199889407502714	11.7620935782254	4.63792169966294	1.30338253979285e-05	0.000229932084276346	2.90650610910168	NOT
SDC4	-0.795269	12.7054224211707	-4.63766	1.30471076461769e-05	0.000229932084276346	2.90554165798028	DOWN
C11orf65	0.514543957634163	9.20055540585929	4.63633819480261	1.31132123060596e-05	0.000230823573775539	2.90075627345216	NOT
NR1I3	0.27172096935724	11.6567998089339	4.63444919125153	1.32085293531907e-05	0.000232226555081984	2.89389862886571	NOT
LTBP4	-0.591393	10.4405923047037	-4.63274	1.32955694720161e-05	0.000233480874057577	2.8876797210757	DOWN
MAFK	-0.413283	7.82232651745772	-4.63204	1.33311439997245e-05	0.000233829523410262	2.88514972064412	NOT
ARL6IP5	0.30154020283495	12.3741459577854	4.63034518963016	1.34179373986758e-05	0.000235074677111783	2.87900544349871	NOT
RND1	-1.17439	10.3381372398361	-4.62946	1.34636023362856e-05	0.000235597201352838	2.87578872765187	DOWN
STX18	0.559827741643374	8.39485563861636	4.62903061980676	1.34856929203493e-05	0.000235631642087855	2.87423655720409	NOT
MXD1	-0.353593	10.9998082075948	-4.62881	1.34972542059199e-05	0.000235631642087855	2.87342523323972	NOT
CNTLN	0.521491699892295	9.38492990056505	4.6275322136173	1.35633289551261e-05	0.00023650756726676	2.86880171927328	NOT
SPSB1	-1.11356	10.6512127110286	-4.62469	1.37115887542952e-05	0.000238812846758063	2.85850913205443	DOWN
ZNF491	0.30031932017119	8.34936411122938	4.62087071063687	1.39137630512811e-05	0.000242050656871058	2.84465224355214	NOT
NXT1	-0.429565	12.0007855161234	-4.62044	1.39365325414615e-05	0.000242163533903853	2.84310431699115	NOT
SYTL5	0.459227885002694	8.32176166347508	4.61945865808472	1.39891666023943e-05	0.000242794473796981	2.83953581664306	NOT
NETO2	-0.501828	9.00421164390492	-4.61743	1.40979510617209e-05	0.000244397347426616	2.83220292989656	NOT
SYN1	-0.728453	8.77838691022238	-4.61649	1.41490600298304e-05	0.000244904517933037	2.82877738994797	DOWN
GDE1	0.432493270548771	10.4256510705251	4.61628413483577	1.41601375166338e-05	0.000244904517933037	2.82803656755713	NOT
SYT12	-0.658876	9.42087671684834	-4.61547	1.42044175163084e-05	0.000245385024550024	2.82508107937644	DOWN
TCAP	0.863368103189367	9.02601026004074	4.61507194042715	1.42259566983821e-05	0.000245472018482291	2.82364677869277	UP
PMP2	-0.523351	8.31493959879073	-4.61262	1.436004725997e-05	0.000247498659263955	2.81476637684702	NOT
ADORA1	0.418232657737403	8.44313171280662	4.61211810691695	1.43875887857979e-05	0.000247686337499951	2.81295269329724	NOT
CYB5R2	0.582017226379752	8.5574174237767	4.6108703766971	1.44563982068562e-05	0.000248583198761594	2.8084365934421	NOT
USP30	0.56287246117641	10.5163792990546	4.60832028738653	1.45980248201693e-05	0.000250728661865125	2.7992088743474	NOT
FKBP3	0.239851008365992	12.2986937703914	4.60569951131586	1.47449803896384e-05	0.000252746021400784	2.78972845982884	NOT
SNHG8	0.231140681901535	12.7871395311942	4.60561992800325	1.4749465280078e-05	0.000252746021400784	2.78944062361446	NOT
ZXDB	-0.341028	11.4579230145523	-4.60525	1.4770492543555e-05	0.00025281508180994	2.78809228330205	NOT
SNX10	0.409847191447356	12.0567418806834	4.6041870393771	1.48304421521388e-05	0.000253549421345876	2.78425865963075	NOT
SYTL3	-0.389869	8.2035501803773	-4.60212	1.49479890608927e-05	0.000255265659347552	2.77678678010589	NOT
MOGAT3	0.454029124946067	8.62078950910435	4.60109482028007	1.50066660219125e-05	0.000255973796341659	2.77307901340613	NOT
BTG3	-0.327805	10.9823381883408	-4.6006	1.50350255903312e-05	0.000256163769336296	2.77129220013907	NOT
ADCK2	0.290587539621866	11.2695914518252	4.59804234084866	1.51826178755739e-05	0.000258382446546093	2.76204733077555	NOT
PDGFRL	-0.553226	9.35799903135719	-4.59687	1.52507431489739e-05	0.000259245204111815	2.75781049483432	NOT
TSPAN17	0.47813542125074	10.698708762755	4.59650393713742	1.52720522113587e-05	0.000259311078301083	2.7564891448372	NOT
C1orf53	0.571663005300069	11.0199899202102	4.59346486468178	1.54502323631276e-05	0.000262037350249897	2.74551229384179	NOT
ZNF597	-0.450175	9.52095573214991	-4.59213	1.55293276667342e-05	0.000263078837944196	2.74068026261227	NOT
LRIG3	0.762293178155144	9.80790973554732	4.59153538076722	1.55644029326087e-05	0.000263373070784553	2.73854537215719	UP
SASH1	-0.227973	11.6609268928989	-4.58957	1.56813105920299e-05	0.00026504978834756	2.73146438537092	NOT
TP53TG1	0.295246721190495	12.0852434158182	4.58848967860276	1.57462900201959e-05	0.000265845990647439	2.72755151982681	NOT
ROM1	-0.648036	9.47759937683426	-4.58796	1.5778282449895e-05	0.000266084096552991	2.72563098264605	DOWN
RALGPS1	0.544813517707617	9.57253170091834	4.58699007300299	1.58366015419134e-05	0.000266765131749059	2.72214006602793	NOT
RPL23AP53	-0.342166	10.4716293507438	-4.58637	1.58740269642807e-05	0.000267093073604877	2.71990661271851	NOT
TRIP6	0.40718384908227	11.439710638923	4.58522510357884	1.59435382429294e-05	0.000267959534265911	2.71577234812149	NOT
NLRX1	0.382003684193321	10.1969155982595	4.5801461334906	1.62551891413286e-05	0.00027288903305657	2.69745625696596	NOT
ZNF503	-0.401893	10.9087438337167	-4.57944	1.6298875966878e-05	0.000273313958434435	2.69491694091905	NOT
NAT1	0.584068955789372	11.0291832463321	4.57340622763397	1.66778962448268e-05	0.000279354762100849	2.67316874410201	NOT
PSMB10	0.182770958400712	12.4744851187785	4.57171538001398	1.67856032315288e-05	0.000280842589950235	2.66707899704338	NOT
PROK2	-1.12519	9.20886109432154	-4.56927	1.69426310687454e-05	0.000283151342153393	2.65827057295553	DOWN
FGF11	0.270343817464851	8.18681647991678	4.56840870958617	1.69981917971446e-05	0.00028320888184319	2.65517352860996	NOT
IL20	-0.554372	8.07881453991517	-4.56835	1.70022830139756e-05	0.00028320888184319	2.6549458794576	NOT
ZNF680	0.310427109192827	11.2983939828303	4.56833136292636	1.70031956088455e-05	0.00028320888184319	2.65489510709137	NOT
ACTN1	-0.422847	12.4107457737003	-4.56772	1.70425710249703e-05	0.000283243938379362	2.65270705067338	NOT
CD274	-0.87447	9.84851695462947	-4.56753	1.70552238327608e-05	0.000283243938379362	2.65200502280524	DOWN
NME4	0.248676444136766	12.9488702879636	4.56726995848304	1.7072005897175e-05	0.000283243938379362	2.65107469361605	NOT
MAL	-0.596286	8.66354872536356	-4.56697	1.70918203910436e-05	0.000283243938379362	2.64997744008043	DOWN
LYAR	-0.305938	11.2523683685105	-4.56683	1.71005147683654e-05	0.000283243938379362	2.64949638058697	NOT
C9orf40	0.3122188421377	9.73996294550115	4.56310552348571	1.73446025651819e-05	0.000286605139603629	2.63609028341161	NOT
SRGN	-0.295471	12.1644810898257	-4.56295	1.73545483751273e-05	0.000286605139603629	2.63554805086405	NOT
TYSND1	0.504215283523336	10.2162553108917	4.56285326520918	1.73612498845549e-05	0.000286605139603629	2.63518286922337	NOT
VCL	-0.274391	11.623906883368	-4.5622	1.74044241637555e-05	0.000286999340367738	2.63283358427951	NOT
SORCS1	-0.668121	8.84357626294359	-4.56105	1.74803754408446e-05	0.000287732722619022	2.62871493521095	DOWN
RNF214	0.623926176874388	9.16947339345889	4.56094646743326	1.74875878208683e-05	0.000287732722619022	2.62832476015862	UP
RCOR3	0.286047511700474	11.1448721901673	4.55857868317836	1.76457107901051e-05	0.000290013593692843	2.61981098396021	NOT
SBNO2	-0.639062	9.21849774649755	-4.55806	1.76807960816138e-05	0.000290188952255529	2.61793227936658	DOWN
ANO7	-0.340156	8.64228961141389	-4.5578	1.76979088421937e-05	0.000290188952255529	2.61701730350777	NOT
STC1	-0.747268	9.20068718406816	-4.55755	1.77149098190144e-05	0.000290188952255529	2.61610918351336	DOWN
CD48	0.524334083707341	10.8630613891344	4.55619265191925	1.78064548243691e-05	0.000291367666730106	2.6112342284851	NOT
TERF2IP	-0.155557	12.2264145348338	-4.5554	1.78598662123494e-05	0.000291920494552181	2.60840157403682	NOT
ZNF529	-0.282404	10.4414260297167	-4.55473	1.79054660959515e-05	0.000292344569386589	2.60598992158692	NOT
IFITM2	-0.316785	13.6018202954483	-4.55397	1.79574580623817e-05	0.00029287196405687	2.60324772089988	NOT
KLHL15	-0.548499	11.4996395967229	-4.55255	1.80543472009148e-05	0.000293994364701631	2.59815871923197	NOT
SLC14A1	0.509235032315986	9.28046980950131	4.55238657516633	1.80658094216277e-05	0.000293994364701631	2.59755849243353	NOT
TMEM86A	0.520844157875496	9.18820670940578	4.55137350980822	1.81354570103331e-05	0.000294805232318792	2.59391954933001	NOT
LRRC28	0.296084336929458	11.3611147725408	4.55036183400926	1.82052689083306e-05	0.000295616997535491	2.59028607381917	NOT
MAP1LC3B	-0.536913	11.8589240579552	-4.54946	1.82674814751782e-05	0.000296303728965976	2.5870598856221	NOT
SLC25A29	-0.37877	9.70974056720269	-4.54799	1.83701324454752e-05	0.000297644172106752	2.58176070174007	NOT
CSAD	0.276914548673459	11.4903800217575	4.54375933849454	1.86673247171935e-05	0.000302130345858038	2.56658463829466	NOT
OGG1	0.447931467024577	9.8106918451748	4.54325384896076	1.87031647925192e-05	0.000302155865786507	2.56477088449754	NOT
LANCL1	0.23512164007529	11.1500444791829	4.5431641691095	1.87095302130814e-05	0.000302155865786507	2.56444911546043	NOT
ADRB1	-0.344786	7.83241887722021	-4.54058	1.88938975927853e-05	0.000304802421686647	2.5551768137201	NOT
ZNF552	0.422028091180011	8.20940482889999	4.53174823612654	1.95372123547819e-05	0.000314839107871101	2.52351970026269	NOT
ITGAE	0.353127990345938	10.8769266026505	4.53017578909338	1.96539640268204e-05	0.000316377771574596	2.51788679865092	NOT
CCDC126	0.314364630591709	10.8335560746312	4.52821004802138	1.98008687426199e-05	0.000318397969381329	2.51084664746139	NOT
ZBTB8OS	0.314271208807007	9.71743542991649	4.52546167014338	2.00080476925346e-05	0.000321381966931706	2.50100657873717	NOT
ALAS1	-0.322897	13.1847187534603	-4.52504	2.0039864612561e-05	0.000321465650204785	2.49950448563931	NOT
NUP188	-0.26517	10.3924442779385	-4.52482	2.00564826805191e-05	0.000321465650204785	2.49872088975972	NOT
SLC22A25	0.527474099709127	10.8582973756759	4.52015811503896	2.04137978801478e-05	0.00032684050556439	2.48202818003628	NOT
SLC5A9	0.510841689786058	9.32598937767833	4.5196186651642	2.04555127696203e-05	0.000327156233263799	2.48009853683066	NOT
DSN1	0.316021035937324	10.1067356446423	4.51571939372788	2.07595045962774e-05	0.000331661515966734	2.46615468771328	NOT
FASLG	0.341706020405097	8.75167558333749	4.51510231398845	2.08080124366014e-05	0.000332079803628766	2.46394865750296	NOT
HTR2B	0.619415084647741	9.95437885657094	4.51253921682097	2.10106726122807e-05	0.000334919221007477	2.4547876279906	UP
WNT5B	0.488318649177001	8.1817729988286	4.5122179468169	2.10362094629807e-05	0.000334919221007477	2.45363956201658	NOT
IYD	0.459545321643621	11.1109265701758	4.51200087799097	2.10534806805157e-05	0.000334919221007477	2.45286388895163	NOT
ALG2	-0.255917	11.6552035484465	-4.51004	2.12100739063586e-05	0.000337049828293993	2.44586009838087	NOT
RAB4A	0.301000553418774	11.9559287840837	4.50955953636982	2.12486764869505e-05	0.000337302896549521	2.44414153587657	NOT
ELMO3	0.477332994467844	8.85917669206982	4.50875486781093	2.13133966720947e-05	0.000337969575800358	2.44126725564061	NOT
MFGE8	-0.491228	10.6541161172812	-4.50831	2.1349408265089e-05	0.000338180083636778	2.43967174151045	NOT
TASP1	0.416923738951294	9.5061125149541	4.50734634448431	2.14271455791878e-05	0.000339050386537062	2.43623673835725	NOT
ODF2	-0.32759	10.6488785987261	-4.50703	2.14530394197233e-05	0.000339099371231631	2.43509533664599	NOT
IER5L	-0.84165	9.81706070616287	-4.50499	2.16184210670211e-05	0.000341350737739778	2.42783777655307	DOWN
BOLA3	0.240455698967325	12.6117750425603	4.50430077327488	2.16751133350811e-05	0.000341850882179897	2.42536273373354	NOT
TRMT11	-0.430696	11.9342852584159	-4.504	2.16995403833115e-05	0.000341850882179897	2.42429831287244	NOT
TTC31	0.414835680111157	11.3658605801177	4.50376471528679	2.17190455600378e-05	0.000341850882179897	2.42344922856933	NOT
KLF10	-0.606158	11.703987921964	-4.50243	2.18290710627792e-05	0.000343219453475453	2.41867397758992	DOWN
PLEKHM1	-0.368211	10.6968149242205	-4.49999	2.20304447818222e-05	0.000346019889846699	2.40999635670852	NOT
ITPK1	0.33325276150775	10.7479126931192	4.49793	2.22025298532622e-05	0.000348354882950868	2.4026437247301	NOT
YOD1	-0.260972	11.0920800010646	-4.49728	2.22575605175118e-05	0.00034881260366295	2.40030451535656	NOT
AVPI1	-0.235687	12.8228390295855	-4.49703	2.22786051821839e-05	0.00034881260366295	2.39941149649551	NOT
DDX5	-0.28752	13.8835815463034	-4.49649	2.23236403030156e-05	0.000348856478104054	2.39750329809226	NOT
A2M	-0.20531	12.2177004582149	-4.49644	2.23283156618973e-05	0.000348856478104054	2.39730541838815	NOT
UBE2E3	0.273316290914468	11.6387185537622	4.49402922402026	2.25320866319168e-05	0.000351670783382088	2.38872120250005	NOT
KANK4	0.763564104698479	10.6816136341866	4.49027558758929	2.28533765242388e-05	0.000356311449079169	2.37534338478246	UP
LRRC42	0.179889007686206	12.1520866237311	4.48945406392214	2.29242839687676e-05	0.000357042722252827	2.37241639728654	NOT
ZWINT	0.602063989979606	9.2637820175246	4.48772381791599	2.30743230109708e-05	0.000359003640653954	2.36625279233705	UP
FAM43B	-0.531151	8.65277471278718	-4.48611	2.32147002185469e-05	0.000360810293678858	2.36052242763023	NOT
SLC5A6	-0.317168	12.0516042590221	-4.48379	2.3419306396904e-05	0.000363534112469283	2.3522321742221	NOT
YPEL2	-0.446138	11.9103040740657	-4.48357	2.34388337944092e-05	0.000363534112469283	2.35144476644413	NOT
VPS41	0.280174000761042	10.6585977817128	4.48288711202939	2.34988040766826e-05	0.0003640845956631	2.34903068231069	NOT
STARD10	0.495513905976102	12.6462544979393	4.48259360569187	2.35248049101296e-05	0.000364108166735971	2.34798594920093	NOT
SMARCD2	0.411913619297062	10.5014141871485	4.48121629699825	2.36471891771558e-05	0.00036562192496987	2.34308397912811	NOT
ANK2	-0.605654	9.34435229483619	-4.47648	2.40729153746513e-05	0.000370772525954969	2.32622823119797	DOWN
HNRNPD	-0.191103	12.9440153076707	-4.4764	2.40802120933855e-05	0.000370772525954969	2.32594194909167	NOT
TFEC	0.496721275208298	8.1161697643954	4.47635987698225	2.40836591586343e-05	0.000370772525954969	2.32580673597996	NOT
MAMLD1	0.549044056041921	9.66252684335581	4.47617352573669	2.41005619603331e-05	0.000370772525954969	2.32514399504689	NOT
NINL	0.757453708884849	9.50081401244508	4.47612516418662	2.4104950423454e-05	0.000370772525954969	2.32497200438267	UP
BATF3	-0.695	9.23391254453871	-4.47449	2.42540473694896e-05	0.000372531711235701	2.31914726902839	DOWN
CH25H	-0.766794	8.27310968877184	-4.47432	2.4269411603294e-05	0.000372531711235701	2.31854908286002	DOWN
ALDOC	0.296333680736632	13.332561045817	4.47319100448067	2.43726571981386e-05	0.000373730828005271	2.31453918867682	NOT
SLC19A1	0.613941293928778	9.03400239266969	4.4727907182685	2.44094009696514e-05	0.000373908784781251	2.31311623344745	UP
NPEPPS	0.215697429209006	10.8744941111912	4.47157836089555	2.45210154045685e-05	0.000374873362491854	2.30880695823501	NOT
PDSS2	0.248662552560138	11.6036904412854	4.4715592717696	2.45227767718552e-05	0.000374873362491854	2.30873911232181	NOT
KLRB1	0.49008982415381	11.1151308405572	4.47068580689857	2.46035032082667e-05	0.00037540477897117	2.30563485977148	NOT
GIN1	0.513621558020316	9.73548960710592	4.47063703874427	2.46080179841933e-05	0.00037540477897117	2.30546155081532	NOT
DEXI	0.193070358041976	12.0545005040564	4.46884879600831	2.47741221373979e-05	0.000377551529376697	2.29910739996765	NOT
PGF	-0.383396	9.30693900823587	-4.46778	2.48741500835862e-05	0.000378687930750523	2.29530153573581	NOT
ELOVL6	0.445130371709883	12.0491757239986	4.46603572230168	2.50376192621016e-05	0.000380786859820551	2.28911481801962	NOT
FAM181B	-0.550977	8.75502089427379	-4.46379	2.52501955089793e-05	0.000383627587334584	2.28112996962768	NOT
TRIM55	0.854438649817715	10.8526391506862	4.46338483033618	2.52884074754233e-05	0.000383816094683108	2.27970180184362	UP
PTPN1	-0.434023	11.7484016417529	-4.46191	2.5428526437086e-05	0.000385549339679121	2.27448335131429	NOT
IFI6	0.216278872314499	12.5988695361733	4.45876849713023	2.57309545274635e-05	0.00038973749250661	2.26331776113033	NOT
GLDC	0.281510152364682	13.1315230098262	4.45738950241584	2.58646008161475e-05	0.000390718409153615	2.25842548927135	NOT
ZNF385B	0.740985954607458	11.1411891966703	4.45729050749705	2.58742207951083e-05	0.000390718409153615	2.25807431920976	UP
EPB41L5	0.454703730458288	10.2279176025307	4.4570321868831	2.58993398037163e-05	0.000390718409153615	2.25715798658528	NOT
MAD2L1	0.469855512917557	9.12677530566362	4.45701727999377	2.59007900649095e-05	0.000390718409153615	2.25710510882075	NOT
SNX11	0.26441495316702	11.0442145496229	4.45634442488755	2.59663327158882e-05	0.000391310266277731	2.25471846611913	NOT
MOGAT1	0.738940962794417	9.97562075111182	4.45545819166906	2.60529055665938e-05	0.000392217527730279	2.25157529471629	UP
LRRC20	0.495812169468957	10.940885228192	4.45367396396573	2.62280486545789e-05	0.000394455000695861	2.24524838253932	NOT
CITED4	-0.388442	11.6668718427439	-4.45304	2.62908942315034e-05	0.000395000768484224	2.24298847204459	NOT
TNFSF14	-0.611295	11.4459635997002	-4.45133	2.64594000287698e-05	0.000397131297707287	2.23695571811137	DOWN
ENSA	0.16190204063341	12.4598701722289	4.44993560211095	2.65987171774064e-05	0.000398819878323329	2.23199702597412	NOT
HAPLN3	-0.534882	8.4627941398093	-4.44892	2.67004074638958e-05	0.000399286393307195	2.22839402044582	NOT
ZNF253	0.519062128684243	8.42237249843753	4.44847408351574	2.67450052500774e-05	0.000399286393307195	2.22681821393723	NOT
FSTL3	-0.614549	8.92524325203666	-4.44843	2.67494435556815e-05	0.000399286393307195	2.22666153641006	DOWN
EXD2	0.257587404631897	10.6441547077598	4.44830516363692	2.67619631095355e-05	0.000399286393307195	2.22621972174527	NOT
CADM2	-0.419816	8.85565407110726	-4.44828	2.67640536592223e-05	0.000399286393307195	2.22614596653663	NOT
AK2	0.194263487430733	12.2258342013307	4.44675934266333	2.69176322532279e-05	0.000400549988159262	2.22074343300587	NOT
MSH2	0.535933634222618	10.3026874239274	4.44656030316989	2.69377397579948e-05	0.000400549988159262	2.22003839113338	NOT
DRD1	0.350988619986408	7.72697945073276	4.44646710308558	2.69471600786423e-05	0.000400549988159262	2.21970826239526	NOT
IL1RN	-1.15892	12.1949070669453	-4.44638	2.69564702263965e-05	0.000400549988159262	2.21938210844809	DOWN
IP6K3	0.940233418073135	9.23888437276636	4.44524042751015	2.70714455199155e-05	0.000401856966729764	2.2153635825774	UP
B3GNT6	0.410639675978911	11.1923829748982	4.44430960303213	2.71661257553459e-05	0.000402860373364919	2.21206724157504	NOT
TRAM2	-0.557849	10.5349542365773	-4.4433	2.72692571608604e-05	0.000403986983078324	2.20848977162354	NOT
GMNN	0.406978518180767	11.3457469643301	4.44255265608854	2.73457105579634e-05	0.000404377309306098	2.20584648003298	NOT
PPP2R5B	-0.272378	10.3471705693947	-4.44251	2.73499780262159e-05	0.000404377309306098	2.20569915581791	NOT
DEFB1	0.219388160730743	13.195179121936	4.44194547025683	2.74080403054996e-05	0.000404833357998014	2.20369698407182	NOT
EGFLAM	-0.351506	10.8065201459832	-4.44124	2.7480483300887e-05	0.000405500702993446	2.20120488403564	NOT
LOH12CR2	0.389985090411271	9.40576120519873	4.44060122333598	2.75465215709233e-05	0.00040569699816748	2.19893885385992	NOT
SLC25A42	0.558549430013992	11.1918949972966	4.4405836419672	2.7548337242783e-05	0.00040569699816748	2.19887662817951	NOT
GALT	0.407480167195593	11.5248118986835	4.43850345595155	2.7763982884295e-05	0.000408314667686813	2.1915152855735	NOT
IFIT1	0.458967142369201	12.5926684110288	4.4383318571607	2.77818447030009e-05	0.000408314667686813	2.19090812664911	NOT
LYL1	0.443045552185382	9.64049174292672	4.43802973930322	2.78133193607576e-05	0.000408314667686813	2.18983919356515	NOT
VAMP3	0.293338084478849	11.7736962818148	4.43781326358157	2.78358930371405e-05	0.000408314667686813	2.18907330082922	NOT
CEBPB	-0.197961	13.9425831878869	-4.43748	2.78708790113106e-05	0.000408425078240625	2.18788750817878	NOT
DGAT2	0.393506690269152	8.60307491363438	4.43541125323189	2.8087563125316e-05	0.000411195289297195	2.18057648905114	NOT
NPM2	0.611304702079914	8.31605965199678	4.4350704154646	2.81234522617806e-05	0.000411315859333062	2.17937104383934	UP
COMMD6	0.212786681889641	13.2482	4.43410129091611	2.82257406814391e-05	0.000412406352549828	2.17594383569171	NOT
MAP1B	-0.624117	9.36485046086629	-4.43345	2.82944185920951e-05	0.000413004104159786	2.17364975093287	DOWN
GNLY	0.52174112816141	8.69102643995566	4.43255472333944	2.8389722823618e-05	0.000413988958116171	2.17047550092959	NOT
AKIRIN1	-0.356598	11.6874451901338	-4.43171	2.84791858273412e-05	0.000414886787459229	2.16750552498376	NOT
PALLD	-0.315885	10.6194309531937	-4.43047	2.86122903538279e-05	0.000416418010492012	2.16310404240725	NOT
PRIM1	0.285832023664113	10.7788905086921	4.43006561625449	2.86555800181265e-05	0.0004166403687093	2.16167697625943	NOT
SLC15A1	0.375392369693539	10.8107532508848	4.42976653136639	2.86876864365608e-05	0.00041669985161856	2.16061996932277	NOT
CCL5	0.431672518664166	11.2416	4.42922218291583	2.87462109780886e-05	0.000417142577646916	2.15869627852899	NOT
DNAH5	-0.527984	7.8821543242307	-4.42832	2.88437577266739e-05	0.000418009551896475	2.15549866007223	NOT
PSPH	0.564259024394941	8.88574919944842	4.4279829414219	2.88798768114664e-05	0.000418009551896475	2.15431741768488	NOT
KLRD1	0.493686681515777	9.41069127116709	4.42788685208998	2.88902661926567e-05	0.000418009551896475	2.15397791702678	NOT
DAND5	-0.64095	8.4685289120571	-4.42592	2.9103398734225e-05	0.000420684113481888	2.14704017312128	DOWN
TCEAL3	-0.313503	11.7063027975988	-4.42462	2.9245157071332e-05	0.000422322782795138	2.14245395274579	NOT
MYH10	-0.214313	12.5352789198762	-4.42432	2.92787301731009e-05	0.000422397509791177	2.14137105303969	NOT
UGT2B15	0.271416673219339	14.1139732242261	4.42167991659746	2.95690903083597e-05	0.000426173109735022	2.13205719554568	NOT
SKA1	0.245721700113693	7.51139063718708	4.42027443962846	2.97249303199435e-05	0.000428004466194424	2.12709613883084	NOT
BPHL	0.284952635761679	12.4128717615287	4.4194275295533	2.98192195465974e-05	0.000428603150143566	2.12410717635821	NOT
TIMP1	-0.303005	12.9283754539744	-4.41938	2.98241401370573e-05	0.000428603150143566	2.1239514546776	NOT
MED31	0.16530084258179	11.4578332281593	4.41904145400744	2.98622985497034e-05	0.000428737286320741	2.1227447325371	NOT
MVK	0.573800935470371	10.9082831490553	4.41774498144853	3.00074023549837e-05	0.000430405113431077	2.11817006719519	NOT
CPPED1	0.362381761268532	10.0983080238599	4.41551870750307	3.0258164347334e-05	0.000433583753855728	2.11031645943449	NOT
NUDCD2	0.332088949807266	10.8228807052234	4.41489975237058	3.03282413442142e-05	0.000434169645576364	2.10813340487894	NOT
CDR2	-0.303588	11.122255444047	-4.41443	3.03818920471891e-05	0.000434519482990279	2.10646548742425	NOT
ALCAM	0.199562115776022	11.6408453674504	4.41302082094128	3.05419337482104e-05	0.000436388782488839	2.10150755616426	NOT
TAPBPL	0.452864159495565	10.8032100047062	4.41209088090803	3.06482347519177e-05	0.000437128539612985	2.09822885881869	NOT
C2orf88	0.424387426640484	8.14656933455382	4.41205376100043	3.0652485331205e-05	0.000437128539612985	2.09809799358962	NOT
PRF1	0.491551024973818	8.77235654708162	4.41160554467789	3.07038553650644e-05	0.000437441709482728	2.0965178720496	NOT
VPS26B	0.285921415955096	10.5233787466542	4.40836973249123	3.10771903701961e-05	0.000442336966092149	2.08511338998475	NOT
TRIM24	0.36618911204305	10.3297208716661	4.40755351615847	3.11720534589769e-05	0.000443263024042851	2.08223747634966	NOT
PLCB1	-0.406111	10.1009175813563	-4.40715	3.12193918749674e-05	0.000443512163083348	2.08080562906046	NOT
NCAM2	0.797917859442238	10.3313941215834	4.40480610193019	3.14934288296976e-05	0.000446978301920727	2.07255943301123	UP
GDPD1	0.407087979167773	8.19216984650625	4.40291504281028	3.17164928340666e-05	0.000449715075704391	2.06590012734583	NOT
ZNF22	-0.182882	12.8309882839857	-4.40141	3.18946568828683e-05	0.000451810596643602	2.06061496079988	NOT
JRKL	0.352639105314644	9.55101191589918	4.40017542603839	3.20423630268235e-05	0.00045347108245573	2.05626	NOT
RNF152	-0.533151	10.3917341552292	-4.39944	3.21304939243163e-05	0.000454219884571724	2.05366437229518	NOT
LRRC8B	-0.477271	8.86323179839242	-4.39922	3.2156349230471e-05	0.000454219884571724	2.05290548387735	NOT
LIN7B	0.568660546637432	8.18539790762361	4.39853547766841	3.22389775246196e-05	0.000454954982638701	2.05048433366967	NOT
SGCB	0.495969991032548	8.16078927143922	4.3956732854958	3.25849264368443e-05	0.00045940113348021	2.04041466539137	NOT
OXR1	0.260922314735703	12.3255808615745	4.39540196887908	3.26179057483089e-05	0.000459430615625328	2.03946033643652	NOT
NR3C2	0.640998057419921	9.61916496872349	4.39506471249783	3.26589452318e-05	0.000459573463933579	2.03827412122541	UP
SLC16A1	-0.459398	11.1337219191335	-4.39331	3.28735907282492e-05	0.000462156699897901	2.0320942485455	NOT
PTPRB	-0.230698	10.9033181757324	-4.39212	3.30188788686952e-05	0.000463760910569378	2.02793420752618	NOT
SDC2	0.281759468980351	12.5507217354933	4.39185785414461	3.30516791450535e-05	0.000463783656229741	2.02699758015853	NOT
ABCE1	-0.316018	12.1759259923012	-4.38926	3.33730763914593e-05	0.000467852156688564	2.01786901589002	NOT
OTUD4	-0.223433	11.267462298933	-4.389	3.34053669921641e-05	0.000467863868777259	2.01695676056696	NOT
PLVAP	-0.394604	9.7332327290248	-4.38834	3.34875087611047e-05	0.000468573100011921	2.01464012560382	NOT
MAEL	0.48805167050148	7.63554670583064	4.38764627430547	3.35744012256872e-05	0.000469347409615481	2.01219571182285	NOT
NDC80	0.475525723540259	9.03212123693033	4.38641399091755	3.3728852339585e-05	0.00047106380253426	2.00786641836298	NOT
THADA	-0.536922	9.03766669644927	-4.38596	3.37858594815158e-05	0.000471417330138898	2.00627352720573	NOT
E2F6	-0.435647	11.1868369434488	-4.38526	3.38737523365115e-05	0.000471869873034844	2.00382291114813	NOT
FBXO8	0.647352702760398	9.56085371773661	4.38519953109826	3.38817415894321e-05	0.000471869873034844	2.00360047270443	UP
SF3B4	-0.211311	11.772568034328	-4.38486	3.39240187393365e-05	0.000472016702272116	2.00242425988139	NOT
GRM8	0.573965450680396	9.81648918585353	4.38391913113408	3.40436577260691e-05	0.000473238658894908	1.99910368841899	NOT
GULP1	-0.452522	8.4242881531189	-4.38111	3.44014895613768e-05	0.000477766345224947	1.98924160509578	NOT
PGM2	-0.411786	11.0500700176896	-4.38024	3.4512481831714e-05	0.000478860685415031	1.98620351378631	NOT
NHEJ1	0.448697883759606	10.7194690995674	4.37962835039788	3.45917317769796e-05	0.000479512971529165	1.98404027625023	NOT
ADAMTS16	-0.612786	8.23993694582284	-4.37895	3.46791880953069e-05	0.000480277694347853	1.98165880516571	DOWN
CD40	0.265283228247633	10.6339327714302	4.37755057137104	3.48601888917682e-05	0.000482335301931312	1.97674918470704	NOT
MAPK4	-0.899759	8.65024087609529	-4.37698	3.49341664330442e-05	0.000482909657551207	1.97474992229967	DOWN
LSM4	0.391237995902425	11.8867981775542	4.37289992436009	3.5468390210658e-05	0.000489839216335494	1.96043740169944	NOT
TMEM158	-0.635253	9.98623416159936	-4.3715	3.56530986401183e-05	0.000491933385132764	1.95553916512221	DOWN
TRIM14	0.50073069673518	10.0271697041051	4.37027619261573	3.58160289381215e-05	0.000493723461006134	1.95123957174192	NOT
ANKDD1A	-0.41441	9.08289219335784	-4.3699	3.58659001723951e-05	0.000493953147374263	1.94992743868682	NOT
PDE4D	-0.408826	9.64027126355257	-4.36954	3.59146113635546e-05	0.000494021452075502	1.94864759502991	NOT
HOMEZ	0.311101203415973	7.54497718119154	4.36936680807266	3.59372872896123e-05	0.000494021452075502	1.9480523997453	NOT
CCDC28A	0.217878999883062	12.2655125988803	4.36896558810362	3.59909124877725e-05	0.000494301784250349	1.94665	NOT
AUH	0.45035573551053	11.3587478385246	4.36255	3.68591831715808e-05	0.000505298945640611	1.92416869490371	NOT
C11orf58	-0.182728	10.3889258983576	-4.36255	3.68595775191652e-05	0.000505298945640611	1.92415860741895	NOT
SLCO1A2	-0.847317	9.16484860802626	-4.36032	3.71652155563573e-05	0.000509019720244253	1.91637275515423	DOWN
QSOX2	-0.389212	10.1709158303812	-4.35946	3.72841461380616e-05	0.000510178831331673	1.91336047749872	NOT
INHBB	-0.628093	9.05034373471424	-4.35914	3.73284776879465e-05	0.000510315971627313	1.91224011556819	DOWN
ZC3H8	0.443664732377998	9.3146608778161	4.35885831656296	3.73676068953815e-05	0.000510381804372731	1.91125233902278	NOT
TNXB	-0.476069	8.22829968454102	-4.35528	3.78668728255731e-05	0.000516726482942729	1.8987393080507	NOT
ZNF624	0.360624203238403	8.44414838961698	4.35494865158133	3.79136719182966e-05	0.000516890885529555	1.89757489684593	NOT
NOM1	-0.336155	9.35348223001969	-4.35333	3.81418424717337e-05	0.000519525425755098	1.89191837400218	NOT
ACOT7	0.414980385206287	9.74874476298491	4.35117563463718	3.8447958512808e-05	0.000523215859944654	1.88438268849197	NOT
TREM2	0.455027400507545	7.84759794377542	4.34835868442705	3.88515954662182e-05	0.000528225439638509	1.87453793964312	NOT
PTPN4	0.477120636747909	9.70555037280536	4.34742626933155	3.89860996373169e-05	0.000529570087676212	1.87128018046387	NOT
GJA1	-0.665981	10.8132357902906	-4.34406	3.94753132711714e-05	0.000535726103645441	1.85952566480618	DOWN
SUMF1	0.23332952397514	12.2973867628362	4.34375349272955	3.95203005784469e-05	0.000535847721790172	1.85845209572296	NOT
HAPLN4	0.550067220865367	8.52477084812294	4.34287255928053	3.96494790299991e-05	0.000537109609373594	1.85537621495299	NOT
TMEM177	0.484789769572962	9.99047712860187	4.34159719060117	3.98372198152912e-05	0.000539161790293578	1.85092380277922	NOT
SOX10	-0.31243	7.76624199181563	-4.34097	3.99301978327232e-05	0.000539928875058113	1.84872655932238	NOT
FAM53C	-0.320665	11.0926331391296	-4.34042	4.00113409938882e-05	0.000540534682963753	1.84681319188206	NOT
PBRM1	-0.281303	10.5432734997994	-4.33989	4.0090451004657e-05	0.000540949728801977	1.84495151588226	NOT
IL2RA	-0.648507	8.76355694153137	-4.33972	4.01148010534208e-05	0.000540949728801977	1.84437923509413	DOWN
PIWIL2	-0.350087	8.43784127245362	-4.33871	4.0265793436235e-05	0.000542494032219709	1.84083834839957	NOT
ABHD8	0.66749574749018	9.35225245138072	4.33786073253815	4.0392202647384e-05	0.00054370463545447	1.83788419977682	UP
GM2A	0.289877373579719	11.3568979001525	4.33751346148533	4.04441611529404e-05	0.000543911801979055	1.83667263639275	NOT
EFCAB7	0.570783834361079	8.92198109234449	4.33705776043906	4.05124408594554e-05	0.000544337891005907	1.83508287241437	NOT
BTN3A3	0.284260331280616	11.4447048125545	4.33638338143628	4.06136904314171e-05	0.000545168186587597	1.83273041606482	NOT
MR1	0.228583190011063	10.889265686413	4.33612251719619	4.06529214658619e-05	0.000545168186587597	1.83182049643516	NOT
BZW2	-0.251774	12.4035063062405	-4.33591	4.06841930289252e-05	0.000545168186587597	1.83109581943524	NOT
ID4	-0.755939	8.71343671799234	-4.33542	4.0758498520186e-05	0.000545672283518674	1.82937613049256	DOWN
PRRX1	-0.714183	8.25201447237177	-4.33192	4.12903422926911e-05	0.000552295459767524	1.81715859480285	DOWN
DLGAP4	-0.424707	9.55176208612561	-4.33024	4.15468901235413e-05	0.000555227712217028	1.81132158407367	NOT
CCNE2	-0.428383	9.19675904542373	-4.3298	4.16148007423796e-05	0.000555636037919349	1.80978253381175	NOT
UTP6	-0.199969	11.8827095350957	-4.32823	4.18571084194415e-05	0.000558370072314594	1.80431163403399	NOT
MFSD9	0.351147324574353	9.5008779787131	4.32768805469257	4.19412814578386e-05	0.000558991595343989	1.80241859233942	NOT
DPM3	0.26604027492578	12.0067630261559	4.32678299454132	4.20818492331407e-05	0.000560113926688901	1.79926573348797	NOT
KCNQ1DN	-0.457568	8.20716476568682	-4.32658	4.21138638504464e-05	0.000560113926688901	1.79854914248101	NOT
DENND2C	0.411693703354081	8.04301993661791	4.32641931188499	4.21384620118919e-05	0.000560113926688901	1.79799892754115	NOT
NLRP12	-0.574223	8.70463455981634	-4.32292	4.26873992209293e-05	0.000566903907153663	1.78580346793191	NOT
NFE2L2	-0.222528	11.8347991078581	-4.32213	4.28120373607717e-05	0.000568051956917143	1.78305639990269	NOT
SETDB2	0.248751201002729	10.8815580381007	4.31991308568059	4.31637722539218e-05	0.000572208510253861	1.77534715992975	NOT
SCN7A	-0.464062	8.1783313308851	-4.31824	4.3431893750756e-05	0.000575250211619542	1.76951281646462	NOT
IGFBP5	-0.255292	11.1336883733483	-4.31749	4.35517279890874e-05	0.000576324201165201	1.76691690673021	NOT
FIG4	0.28959714167363	10.9825946751355	4.31528444404717	4.39078188446453e-05	0.000580082134499968	1.75924522460449	NOT
ACSF2	0.606936088105673	9.41859022046091	4.31524811504816	4.39137073717201e-05	0.000580082134499968	1.7591188872653	UP
FLNC	-0.844421	9.36857446636516	-4.31331	4.42293026875727e-05	0.000583402385817285	1.75237262854453	DOWN
RAB8A	0.310438480147498	12.2797083753114	4.31318482319646	4.42493985040657e-05	0.000583402385817285	1.75194469385825	NOT
FANCL	0.610572128228278	10.5085311055027	4.31298079340735	4.42827278195317e-05	0.000583402385817285	1.7512353859024	UP
MESP1	0.50452084991507	8.03636422580467	4.31254720839266	4.43536366735477e-05	0.000583540735790576	1.74972810050053	NOT
ST3GAL5	0.390138480907747	10.7117217387439	4.31213253503828	4.44215552596962e-05	0.000583540735790576	1.74828664672887	NOT
NKD2	-0.51986	9.80857518585633	-4.31208	4.44301044754059e-05	0.000583540735790576	1.74810536144146	NOT
TRPV6	-0.405947	8.48219801869956	-4.31165	4.45002695620843e-05	0.000583540735790576	1.74661884052227	NOT
GPR137	0.198897285661641	11.4519165090166	4.31160416259196	4.45082419237142e-05	0.000583540735790576	1.74645008670134	NOT
GSTZ1	0.291353340998466	12.681188010454	4.31148008154364	4.45286227727782e-05	0.000583540735790576	1.74601881603339	NOT
RFFL	-0.309165	11.9518968850004	-4.30961	4.4836954394346e-05	0.000587064137025971	1.73951842665433	NOT
GRHL1	-0.805094	9.32515797638136	-4.30936	4.48779169816588e-05	0.000587083673865605	1.73865821626048	DOWN
NIF3L1	0.211697898475281	12.0406144884797	4.30737070324481	4.52087202105408e-05	0.000590891480150777	1.73174015462439	NOT
CDCP1	-0.471136	9.1688414102555	-4.30628	4.5390129298951e-05	0.000592482690977658	1.72796792420013	NOT
DHRS7	0.375185052542309	12.0316820012833	4.30602374713802	4.54338142476079e-05	0.000592482690977658	1.72706180027336	NOT
SLC22A4	-0.594246	8.92206493550719	-4.30593	4.54499630499871e-05	0.000592482690977658	1.72672705945766	DOWN
FZD1	0.403918776815697	9.25770480328444	4.30405319603567	4.57650696567277e-05	0.000596067991308377	1.72021917338241	NOT
NTRK2	-0.627518	8.88705556225957	-4.30143	4.62104689634532e-05	0.000601342533125462	1.71109674731739	DOWN
ARHGEF16	0.56988917721437	9.45828154199714	4.30094188588523	4.62928420607309e-05	0.000601887878331566	1.70941931124056	NOT
BTN3A1	0.413288334612104	10.1698899797087	4.29819754651214	4.67632380743553e-05	0.000607472841151057	1.69989731854124	NOT
MRPL41	0.276876041416529	11.6443046297334	4.29785132402265	4.68229094204083e-05	0.000607717237974828	1.69869630575843	NOT
GDPD3	0.404950401862641	7.72884520543155	4.29632594128033	4.70866851073495e-05	0.000610607981069499	1.69340561966467	NOT
MRPL48	0.22193718784127	12.1527459784139	4.29562255791799	4.72087998178627e-05	0.000611085284469314	1.69096637848016	NOT
NR2F2	0.265815197117106	11.5093859867848	4.29552719897806	4.7225378640008e-05	0.000611085284469314	1.69063570544036	NOT
IFT52	0.478944681779524	9.25346286475492	4.2950192475661	4.73137843053227e-05	0.000611085284469314	1.68887437659651	NOT
CAT	0.233985583957033	13.5292089908136	4.29481380929168	4.73495848617828e-05	0.000611085284469314	1.68816205346349	NOT
CBX4	0.462657455581707	8.23723280995893	4.29480820087247	4.73505625755749e-05	0.000611085284469314	1.68814260749958	NOT
CYP2A13	-0.365262	8.24956716727701	-4.2947	4.73699968396611e-05	0.000611085284469314	1.68775615885689	NOT
CYP3A4	-0.178746	13.8297797384493	-4.2937	4.75447144529787e-05	0.000612807697377475	1.68428905167882	NOT
ARVCF	0.358908077921407	8.59065124598013	4.29334202682819	4.7606829745977e-05	0.000613077043845594	1.68305951605439	NOT
MYO5A	0.380385721395951	9.15102171781069	4.29210635015522	4.78238482282766e-05	0.000614669029063853	1.67877638228603	NOT
MTFR1	0.261339114810201	11.6441193953077	4.29203957248553	4.78356033609782e-05	0.000614669029063853	1.67854493783946	NOT
PGPEP1	0.383359626498872	10.2037595799775	4.29193267796649	4.78544262240112e-05	0.000614669029063853	1.67817445726936	NOT
PUS7	-0.35689	10.7483343311622	-4.2913	4.79664053461646e-05	0.000615575766280287	1.67597345306562	NOT
PDE4DIP	0.333614424323511	11.1215305899697	4.29099208171091	4.80203626199083e-05	0.000615736960007342	1.67491473928271	NOT
PCMT1	0.129546147273783	12.9623299727768	4.28627840788982	4.8860330892308e-05	0.000625967753395512	1.65858584175933	NOT
CPSF6	-0.330654	10.7464630932049	-4.28568	4.8968090677709e-05	0.000626808417160279	1.6565114467624	NOT
PIPOX	0.215324448594461	13.6890389350084	4.28505275222741	4.90810528005355e-05	0.000627714169694897	1.65434182487252	NOT
FBXW12	-0.3053	7.48134574483401	-4.28387	4.92950793797562e-05	0.000629909803002143	1.65024482078569	NOT
MRGPRF	0.500527224887266	8.89628521119876	4.28183491297591	4.96651256879361e-05	0.000634093630456962	1.64320319942677	NOT
CSK	-0.328723	11.2543402549795	-4.28159	4.97105114619025e-05	0.000634128771427391	1.64234318434995	NOT
FAM3C	-0.318917	12.260913451364	-4.28135	4.97537125126437e-05	0.000634136006780687	1.64152530027189	NOT
ELL2	-0.223657	11.539568374945	-4.28104	4.98096126990287e-05	0.000634304948018282	1.64046805415098	NOT
ZNF30	0.402022792871446	9.99888481273089	4.27910538440662	5.01658175245834e-05	0.000638294584996283	1.63375899309157	NOT
C17orf75	0.376368412606397	9.95199	4.27709588552602	5.05375397662256e-05	0.000642472803140893	1.62681	NOT
TRPM8	0.219886892053181	11.7125207339937	4.27686409741371	5.05805870968123e-05	0.000642472803140893	1.6260069395106	NOT
BIVM	0.45310277681353	10.6663800364578	4.27657424597763	5.06344676447139e-05	0.000642608422992726	1.62500460204777	NOT
SHBG	-0.573712	11.7174021597556	-4.27562	5.08121840360955e-05	0.000644314088109876	1.62170613344944	NOT
IL17RC	0.496793763967587	10.5542226820857	4.27515059995184	5.08999145410687e-05	0.000644876770769894	1.62008210115404	NOT
PHYHIPL	-0.63869	9.99396661774915	-4.27331	5.12448550985889e-05	0.000648694446584179	1.61372385662563	DOWN
RRM2B	0.259645628303678	11.1987132863323	4.2727226583923	5.13557185767873e-05	0.000649545032407427	1.61168945469017	NOT
STON2	0.517689419342574	8.12602032170435	4.26930930101257	5.20031826836678e-05	0.000657175309462085	1.59989560509734	NOT
TBX20	-0.364245	8.2401366617016	-4.2683	5.21961371646008e-05	0.000658660238718187	1.59640938262179	NOT
NFATC2	-0.379942	8.54914002268126	-4.26823	5.2209252484116e-05	0.000658660238718187	1.59617289069792	NOT
CXCR4	-0.800046	10.9584847018982	-4.26776	5.23005100885453e-05	0.000659252361912731	1.59452900917296	DOWN
SGPL1	0.295380831229805	10.954268423142	4.26672378231495	5.2498852467043e-05	0.000661192152070108	1.59096605998719	NOT
ZNF572	0.333331643428787	7.54900282831625	4.26642742238139	5.25559579299273e-05	0.000661351369077613	1.58994274642217	NOT
CXCL13	-0.634547	8.0019972813395	-4.26559	5.27172113768403e-05	0.0006624353213427	1.58705915223339	DOWN
ZNF544	0.229336308382815	10.6776409687734	4.26552006082308	5.27311698581254e-05	0.0006624353213427	1.58680995848007	NOT
COG6	0.275391379768452	11.0922788575865	4.26457145158858	5.29149491879401e-05	0.000664183083731157	1.58353520656626	NOT
RASL10B	-0.54565	8.43576418724814	-4.26398	5.30293094943282e-05	0.000665057292933084	1.58150319204834	NOT
AGPAT2	0.462259078377247	11.3825854239183	4.26269690975646	5.32799331332631e-05	0.000667637510888084	1.57706533685802	NOT
PTTG1	0.636150752430012	9.59667399741483	4.26234966482355	5.33478097611724e-05	0.000667925355545184	1.57586703859021	UP
CCL11	-0.392183	7.51055774561306	-4.26004	5.38013244945797e-05	0.000673036922230764	1.56789976738423	NOT
KCNIP3	0.25904972995755	8.04995107207486	4.25899415173952	5.40080302185082e-05	0.000675054992832009	1.56429076213713	NOT
VIL1	-0.846883	9.15648801461131	-4.25802	5.42020693342546e-05	0.000676911485539633	1.56091552090807	DOWN
CHID1	0.288935774519379	8.15568170979943	4.25588377033094	5.46270528106219e-05	0.000681646630457375	1.55356531356149	NOT
CLYBL	0.185479193698913	12.9845789572996	4.25526606717966	5.475079882011e-05	0.000682618090234967	1.55143589274895	NOT
CTLA4	-0.485793	8.28232232722912	-4.25483	5.48378379926513e-05	0.000683130655194888	1.54994101864779	NOT
ACSS1	-0.508992	9.95238946274637	-4.25358	5.50895157436818e-05	0.000685691595959434	1.54563190070765	NOT
GCNT3	-0.517087	8.72489559464395	-4.25253	5.53013805130951e-05	0.000687753121866034	1.54201975382536	NOT
TBC1D13	0.429070585896513	10.9760290109717	4.25202235691763	5.54050697634581e-05	0.000688467007236153	1.5402569902005	NOT
CAV1	-0.305739	11.4960164446911	-4.25173	5.54646943873414e-05	0.000688632607944337	1.5392448457647	NOT
GFOD1	-0.272856	10.9497722447059	-4.24899	5.6023286460322e-05	0.000694987792169166	1.52981535728988	NOT
FICD	-0.636514	10.1232711951046	-4.24864	5.60957302142913e-05	0.000695306576006141	1.52859937536241	DOWN
CCDC66	0.382607700541196	9.13055569252839	4.24738353579589	5.63538582561479e-05	0.000697784404092192	1.52427944225588	NOT
SERPINB2	-0.912344	8.01322612809492	-4.24713	5.64068274604661e-05	0.000697784404092192	1.52339542926213	DOWN
DGAT1	0.563788480319324	10.1682	4.24698366273036	5.64363747561454e-05	0.000697784404092192	1.52290267133906	NOT
MAT2A	-0.279147	13.2985	-4.2466	5.65148293992287e-05	0.000698174063525023	1.52159554662626	NOT
ASTE1	0.475016055368681	9.18759595967582	4.2458800774276	5.66647119684089e-05	0.000699444751716277	1.51910343099604	NOT
FAM149A	0.392897211852113	11.3431688766129	4.24551508382437	5.67404267837391e-05	0.00069979859699945	1.51784702917532	NOT
TAF5L	-0.325436	9.67053294227578	-4.24466	5.69173116713236e-05	0.000701398586411987	1.51491837871707	NOT
LONRF1	-0.258185	11.6160385025338	-4.24405	5.70453687416745e-05	0.000702394714125551	1.5128	NOT
GOT1	-0.185148	13.756011549907	-4.24277	5.73122817262819e-05	0.000705097500741701	1.50841181468102	NOT
CHRDL1	-0.569188	8.22763572752648	-4.24172	5.75343564355534e-05	0.000707244642663159	1.50477321799676	NOT
SLC25A26	0.519587277671801	10.6376860964982	4.24080098485674	5.77271358971447e-05	0.000709028422241231	1.50162603830171	NOT
CHRD	-0.453156	9.84931271941977	-4.23951	5.79999625514386e-05	0.00071130598577728	1.49719007184432	NOT
SMCR5	-0.571241	8.89011901659841	-4.23947	5.80082130393869e-05	0.00071130598577728	1.49705625173181	NOT
MMP3	-0.549158	7.81039973332452	-4.23838	5.82399780142262e-05	0.000712948381694654	1.49330489844867	NOT
SHD	0.779365023700903	10.7063255816851	4.23837493577453	5.824136021452e-05	0.000712948381694654	1.49328257116012	UP
CLEC1A	-0.515049	8.50186589938576	-4.23817	5.82859507960669e-05	0.000712948381694654	1.49256	NOT
MRPS10	0.153875076058116	12.224787867703	4.23696	5.85425983761704e-05	0.000715499267253212	1.48842920137145	NOT
TUBA1C	-0.295343	13.321125837736	-4.23502	5.89599231993251e-05	0.000720008126163187	1.48174682544341	NOT
TNIP3	-0.588725	7.72667103860569	-4.23408	5.9162121353606e-05	0.000721863043820844	1.47852622363316	DOWN
CHSY1	-0.372407	11.3017728463394	-4.23387	5.92088821743599e-05	0.000721863043820844	1.47778299484965	NOT
ATR	-0.489	10.7264442632252	-4.23111	5.98086205964476e-05	0.000728577741811271	1.46830255809393	NOT
TTLL5	-0.36841	10.402163856232	-4.22933	6.01967117909304e-05	0.000732705311929868	1.46221854715464	NOT
TFRC	-0.656561	11.4822050665789	-4.22705	6.07016900408662e-05	0.00073727069649933	1.45436088505217	DOWN
UNC93A	0.678783230604775	11.3496660199109	4.22696608133314	6.07193787728133e-05	0.00073727069649933	1.45408683384606	UP
NHLRC3	0.163121188324721	11.5711094391512	4.22696105601947	6.07204923498506e-05	0.00073727069649933	1.45406958390207	NOT
SAMM50	0.342844221336665	11.5078417514292	4.22460162725327	6.12455066444969e-05	0.000742749810500007	1.44597202502712	NOT
ANLN	0.276735128981253	7.94292360109587	4.22448480023459	6.12716160739215e-05	0.000742749810500007	1.44557114946826	NOT
FIGNL1	0.338560068820327	9.50690629971728	4.22414872828115	6.13467839364867e-05	0.000743055426931028	1.44442	NOT
SH2D1A	0.384297440749349	9.4869910577184	4.22366405939295	6.14553444192382e-05	0.000743764680953417	1.44275509103656	NOT
SV2B	0.449141834891802	8.65456242976422	4.22231609736086	6.17582475504418e-05	0.000746822905744123	1.43813083030252	NOT
FOXN2	0.21325792035933	11.8363963636997	4.22208455401223	6.18104227079187e-05	0.000746846650980978	1.43733660218167	NOT
NKRF	-0.423248	9.54912152848416	-4.22158	6.19250239783137e-05	0.000747624031374544	1.4355944654374	NOT
PITPNM1	0.393844769432184	8.36372122069654	4.2202866567355	6.22170026925814e-05	0.000750539901094449	1.43117049086967	NOT
SYK	0.327390683179835	9.17250507179207	4.2183307980886	6.26622313946275e-05	0.000755112579464016	1.42446453119621	NOT
ANO10	0.302459791808503	9.82597292537505	4.21817602063324	6.26975955115006e-05	0.000755112579464016	1.42393393764739	NOT
ITPKA	0.466644959956708	8.16085984849818	4.21775616538182	6.27936224511769e-05	0.000755657233283822	1.42249469174068	NOT
PLAC8	0.368540328072738	12.1633007196149	4.21524815297692	6.33701999262255e-05	0.000761979267342505	1.4138992340346	NOT
CCDC69	0.452797269618393	8.59510272268754	4.21418347906924	6.36165018686633e-05	0.000764322979640143	1.41025137024221	NOT
UIMC1	-0.197336	11.5041244013934	-4.21359	6.37535796061156e-05	0.000765351689315064	1.40822731977029	NOT
MAPKAPK2	-0.319706	11.0771031158625	-4.21285	6.39255975168199e-05	0.000766797852794499	1.40569353307025	NOT
SAC3D1	0.503205902039892	9.52840363322413	4.21197721413178	6.41298396984632e-05	0.000768627909488268	1.40269397459574	NOT
ELMOD2	0.504290247259506	9.81837584083908	4.21123056068747	6.43044678942495e-05	0.000770100366714225	1.40013694089909	NOT
SLC25A12	-0.380841	9.57479476143081	-4.2095	6.47114436673865e-05	0.000774350774825991	1.3942	NOT
DOC2B	-0.427057	8.18365014188685	-4.20815	6.50295597553321e-05	0.00077753189051512	1.38959375487097	NOT
MPHOSPH10	-0.216874	12.466427719803	-4.2072	6.52558365435827e-05	0.000779610692971284	1.38632776265915	NOT
DAPK1	0.266766833603087	11.6473285652223	4.20602408983825	6.55349635645768e-05	0.000782317053017268	1.3823145978644	NOT
TMED1	0.192202836863677	12.1963156448227	4.2035021115219	6.61391330806766e-05	0.000788884667715042	1.37368664281997	NOT
GIPC2	0.293717848909128	11.1705631483945	4.20328576539612	6.61912105222787e-05	0.000788884667715042	1.37294665384936	NOT
CKLF	0.437731140295951	10.6944185303224	4.20302220853265	6.62547056071546e-05	0.000789009200320911	1.37204521845856	NOT
VPS37D	0.559328665600526	10.3697614068085	4.20271758017689	6.63281685865579e-05	0.00078925214364517	1.37100335253775	NOT
C1orf74	0.440690693541918	8.54147874906582	4.2019474175141	6.65142481668837e-05	0.000790833674847504	1.3683695181867	NOT
CYB561D1	0.405145396835187	10.4474110959733	4.20145224227401	6.6634153353059e-05	0.000791626515154473	1.36667626031522	NOT
PANK3	0.43020151870156	10.2118457783576	4.20079935814697	6.67925655926667e-05	0.000792780375327155	1.36444391002888	NOT
KLB	0.44921605502386	10.8788540647299	4.20061288269652	6.68378775487597e-05	0.000792780375327155	1.36380635137436	NOT
RARS2	0.16910268620566	11.1857454584044	4.20023082351385	6.69308072077201e-05	0.000793250060882572	1.36250014944161	NOT
SLC25A20	0.380345543110671	12.6607080580951	4.1989906045652	6.7233328854906e-05	0.000795706808246181	1.35826055434809	NOT
MTHFD2	-0.605146	10.5673290170854	-4.19894	6.72450892809903e-05	0.000795706808246181	1.35809612901187	DOWN
GPC6	0.205059483096533	11.6382370709001	4.19821632819987	6.74228624265383e-05	0.000797176196925541	1.35561415512384	NOT
GRM4	-0.535106	8.19241829103055	-4.1963	6.7893176822064e-05	0.000802099374147243	1.34907946767965	NOT
ZNF524	0.436664099383527	9.82421111224438	4.19532179590292	6.81359783280814e-05	0.000804329001311018	1.34572370020859	NOT
DLEU1	0.559119511819668	11.0650011868659	4.19449911803523	6.83399809874466e-05	0.000806097444256368	1.34291345317937	NOT
WDFY3	-0.400876	9.5752324067125	-4.194	6.84629063935341e-05	0.000806907503722208	1.34122415811782	NOT
ZMAT2	0.156481577324258	11.9847771511947	4.19315584662525	6.8674342488465e-05	0.000808758646218075	1.33832563049399	NOT
PDE4B	-0.487522	11.0390910390886	-4.19293	6.8730897356816e-05	0.000808784309561141	1.33755185380664	NOT
NUP98	-0.445098	11.0916344514854	-4.19204	6.89528329445673e-05	0.000810754495824105	1.33452153051904	NOT
ASF1A	0.426144851166542	10.1553183907443	4.19176608212801	6.90219351498732e-05	0.000810925958466994	1.33358000591043	NOT
NUDT14	0.409573867738956	10.1075617017836	4.19049815682982	6.93405325082074e-05	0.000814026109334709	1.32925130487574	NOT
TXNDC17	0.41387757185203	11.8620573200611	4.1900793426111	6.94460807264902e-05	0.000814622243474618	1.32782165624771	NOT
TESK2	0.379855389747002	10.2251923757849	4.18968254137683	6.95462240501407e-05	0.000815154087093611	1.32646723484787	NOT
DBI	0.463176263130339	12.3665165374447	4.18916165800334	6.96778939445216e-05	0.000816054326402216	1.32468940256455	NOT
SOX17	-0.720537	9.34929953939816	-4.18766	7.00597943440832e-05	0.000819881495730837	1.31955195027607	DOWN
LYPD5	-0.558244	8.8145825528478	-4.18693	7.02441042325297e-05	0.000821392143360571	1.31708261552397	NOT
TRAF3IP3	0.439103620593419	8.85477833322937	4.18662825697208	7.0321723050457e-05	0.000821653816694813	1.31604464785312	NOT
CARHSP1	0.166792397263954	12.9737887119242	4.18604739118446	7.04701475285126e-05	0.000822741738099762	1.31406302541552	NOT
ELF5	0.402981349261943	8.2111207194402	4.18238755665573	7.14122812864824e-05	0.000832638705401203	1.30158156716869	NOT
HSDL1	0.433067347993217	8.92645251632752	4.18231990728088	7.14298096068264e-05	0.000832638705401203	1.30135092249474	NOT
ZBTB43	-0.284182	10.9722884382582	-4.18148	7.16489332937387e-05	0.000834538945819161	1.29847239727985	NOT
SYT7	0.614021558473554	9.90942472737489	4.17885025867908	7.23343911230829e-05	0.00084186364128696	1.28952467075919	UP
HOXB2	0.411276485736351	9.0637654780186	4.1782821491978	7.24835515649373e-05	0.000842940067221953	1.2875888780268	NOT
CHAC1	-0.4422	8.45624956944041	-4.17722	7.27637146259726e-05	0.000845537102614622	1.2839637447984	NOT
C7	-0.27037	12.7114177234216	-4.17665	7.29140008325323e-05	0.0008466220518213	1.28202491455505	NOT
REPS2	0.260531220436036	11.4494431852649	4.17607977922716	7.30646011340872e-05	0.000847708952627467	1.28008605827325	NOT
MAGED2	0.447980985251762	10.0701438358079	4.17577576225495	7.31451611346767e-05	0.000847982172032097	1.27905056265294	NOT
ZFP90	0.427674451356375	10.3373447412726	4.17527871938676	7.32770543935288e-05	0.000848849616082047	1.27736	NOT
PECR	0.20006031436696	13.2700560738581	4.1743565883538	7.35223540580534e-05	0.000851028400201935	1.27421743343517	NOT
FAHD1	0.230863000095949	12.2263378989608	4.1729608734466	7.38951382184991e-05	0.000854678293827337	1.26946522704034	NOT
ZNF33A	0.381597731578833	10.2641881147871	4.17214326829663	7.41143585224413e-05	0.000856320357387268	1.26668187541608	NOT
KIF2C	0.228158481463878	7.82974689096278	4.17200217063564	7.4152253618045e-05	0.000856320357387268	1.26620157589497	NOT
SLC22A11	0.674401621028985	8.32700979477985	4.17165096175517	7.42466600493022e-05	0.000856745400755097	1.26500609860013	UP
PDE11A	0.54360669927668	9.00938755232304	4.17102069703889	7.44163681133739e-05	0.000858038030479321	1.26286090769745	NOT
SLC25A43	0.397732433773848	10.4561725933073	4.17079315227312	7.44777296024994e-05	0.000858080364142197	1.26208647969486	NOT
AURKB	0.370325545683439	7.51220835166118	4.17013747619625	7.46548168493814e-05	0.000859454911623606	1.25985509769626	NOT
MCM2	0.502494915697902	8.63188464767335	4.16923642637956	7.48988369290389e-05	0.000861477382097532	1.2567890339265	NOT
ABCF2	-0.441346	9.90484143224924	-4.16906	7.49463313455834e-05	0.000861477382097532	1.25619344375886	NOT
PLEKHF1	-0.375942	10.6959029621632	-4.16776	7.53002967575633e-05	0.00086487769418687	1.25176655798469	NOT
FKBP14	0.285755147140465	10.1632133761048	4.16652829578305	7.56368771157279e-05	0.000868028005976929	1.24757646244699	NOT
SPATA12	-0.43157	7.48541750311751	-4.16633	7.56912951292239e-05	0.000868028005976929	1.24690077246234	NOT
TMEM154	0.550634305243287	11.092412046773	4.1658993586884	7.58092788968438e-05	0.000868052921282305	1.24543748396437	NOT
SH3TC1	-0.397107	10.6998597088493	-4.1659	7.58101885670105e-05	0.000868052921282305	1.24542621071723	NOT
BPGM	0.264796653436749	10.9488146559444	4.16546318922649	7.59290620427506e-05	0.000868745283710671	1.24395421921952	NOT
PIP4K2B	0.283057278796071	10.399774431823	4.16392294890179	7.63535103190724e-05	0.000872778382358411	1.23871718421523	NOT
ABHD10	0.19488531625746	12.3750896955248	4.16375867434488	7.63989144702603e-05	0.000872778382358411	1.23815870118839	NOT
SEC22A	0.204485992232939	11.3313274253543	4.16353707141208	7.64602048986737e-05	0.000872808202350631	1.23740534180907	NOT
PDGFB	-0.397657	9.29769642732134	-4.1617	7.69703368128893e-05	0.000877957660854996	1.23115844454626	NOT
ZNF462	-0.471813	9.94989410750565	-4.16137	7.70621163788122e-05	0.000878330972427934	1.23003896373201	NOT
DTNB	0.484079894418563	8.42540271965709	4.16097305309706	7.71728060646443e-05	0.000878919079177273	1.22869060874757	NOT
LTBR	-0.2137	11.2145706722347	-4.16018	7.73945554056744e-05	0.000880770173759756	1.22599523190283	NOT
DNAJC14	0.422751868389477	8.07715434953794	4.15888744348668	7.77571568667158e-05	0.000884220146204534	1.22160447389495	NOT
SNHG11	0.489401759710319	10.6545703587859	4.15721155927102	7.82297936539338e-05	0.000888141055211584	1.21591209740592	NOT
GNAI1	0.410835711153221	10.3234877018341	4.15691226837731	7.83144908607841e-05	0.000888141055211584	1.21489566971149	NOT
ALDH3A1	0.47546836998407	7.98999263756626	4.15688748183872	7.83215092319574e-05	0.000888141055211584	1.21481149377922	NOT
HNRNPAB	-0.355613	12.7403474928032	-4.15647	7.84387178625686e-05	0.000888141055211584	1.21340685356879	NOT
SLC5A12	0.940777969387939	8.28307692874154	4.15646592116556	7.84409679476895e-05	0.000888141055211584	1.21337990896895	UP
ZBED4	-0.313749	9.94020643947732	-4.1564	7.84602223038874e-05	0.000888141055211584	1.21314937127639	NOT
RIN1	-0.443244	8.74819713387034	-4.15547	7.87250793020709e-05	0.000889845398374299	1.20998392593093	NOT
PHC2	-0.611505	10.8362483228819	-4.15545	7.87304386352412e-05	0.000889845398374299	1.20991998430406	DOWN
ATP1B3	-0.38409	12.3936462068127	-4.1542	7.90866914892936e-05	0.00089319320365357	1.20567935491695	NOT
BCL11B	0.461450327749234	8.2526892333996	4.15333414208945	7.93339349321135e-05	0.000894866533507545	1.20274758618053	NOT
ZMYM5	0.260000068258106	10.1600508078162	4.15326004369799	7.93551806976235e-05	0.000894866533507545	1.2024960864528	NOT
MND1	0.534510715325577	7.95634975884462	4.15143523811468	7.98801269441298e-05	0.000899438526106765	1.19630337066442	NOT
SLC22A18AS	0.635337291519051	9.42440568291764	4.15143027946822	7.98815579526043e-05	0.000899438526106765	1.19628654524815	UP
CBY1	0.339242166648246	10.6229847237012	4.15096230432559	8.00167212995808e-05	0.000899977779952446	1.19469869529599	NOT
CD28	0.267151141017069	7.13900922517405	4.15084559555524	8.00504640901631e-05	0.000899977779952446	1.19430271790634	NOT
NDUFB2	0.18288558161738	13.3583	4.14991714776651	8.03193847284094e-05	0.000902319130249518	1.19115287412043	NOT
THPO	-0.369786	10.0269630775662	-4.14867	8.06828990085094e-05	0.00090571882253024	1.18691187687853	NOT
PDZK1	0.523544263693812	10.8125439547052	4.14784788449542	8.09218689225954e-05	0.000907716348683773	1.18413435001364	NOT
VSNL1	0.460455586382166	11.8579795995242	4.14740916614751	8.10501632228935e-05	0.000907979355516147	1.1826465968145	NOT
NSF	0.212928481801102	10.7566378363982	4.14735025619289	8.10674051449134e-05	0.000907979355516147	1.18244683295458	NOT
RTN4IP1	0.225567396688683	10.7466126922674	4.14691797415394	8.11940346210517e-05	0.000908358133860689	1.18098101925033	NOT
ABRA	0.242986260100031	7.41270664521188	4.14681794293202	8.12233641276534e-05	0.000908358133860689	1.18064184012289	NOT
CMYA5	-0.450544	10.2636648138957	-4.14274	8.24262987371238e-05	0.000921118532994725	1.16683565767044	NOT
SERPINB8	-0.575593	10.8785967870854	-4.14251	8.24954128778055e-05	0.000921198777135495	1.16604859490899	NOT
MDM1	0.365243347442786	8.95937512273334	4.14208846459952	8.26217592729305e-05	0.000921917514947913	1.16461149118019	NOT
TRIM62	0.160497092302314	8.21317090096998	4.14151401825384	8.27931789272647e-05	0.000923137738653775	1.16266523888774	NOT
FOXP1	-0.48953	9.67822071435863	-4.14121	8.28829809140327e-05	0.000923446785105111	1.16164726820356	NOT
PPP2R1B	-0.304087	12.1583427787096	-4.13968	8.33420189234244e-05	0.000927866159780699	1.15646100235886	NOT
EBF1	-0.712113	9.24577098381093	-4.13723	8.40836714410497e-05	0.000935170637165612	1.14814211432868	DOWN
PHOX2B	-0.580537	8.15630678850217	-4.13709	8.41238612698392e-05	0.000935170637165612	1.14769342727536	NOT
VCAN	-0.849695	10.3828263430666	-4.13636	8.43458264776649e-05	0.000936937881276167	1.1452192406906	DOWN
IFI44	0.321285729601065	10.8863922082793	4.1329831486929	8.53794904272508e-05	0.000947712343742484	1.13378284194543	NOT
HBB	0.435895324585292	11.566558903856	4.13176159564008	8.57561322228412e-05	0.00095118322944261	1.12965027474189	NOT
MRPL14	0.243764848468284	12.7457543959969	4.13066926140509	8.6094285153655e-05	0.000954222352738796	1.12595553237119	NOT
CCDC112	0.411427686638281	7.62646202973383	4.1292191017892	8.65451919550621e-05	0.000958505722367531	1.12105145181983	NOT
RFC5	0.354492534481916	10.5304976433796	4.12842078012241	8.67943874636189e-05	0.000960550386260319	1.11835220326534	NOT
HDAC11	0.432369656913366	8.23692	4.12734195819199	8.71322376665186e-05	0.000963572418625872	1.11470507903887	NOT
VDAC3	0.152483465282984	12.3539826942844	4.12678474658053	8.73072323581776e-05	0.000964790322507826	1.11282158175678	NOT
CCDC148	0.556698072950215	9.32287828712579	4.12485551763062	8.79157300858475e-05	0.000970793295691831	1.10630164274797	NOT
CEP290	0.370909876143015	10.0899044807387	4.12443257999639	8.80496728455572e-05	0.00097155106372761	1.10487256593493	NOT
TSPAN31	0.232122010498355	11.6517931435706	4.12393920021265	8.82061724013937e-05	0.000972556418308621	1.10320559046113	NOT
MRAP	0.697220406269424	9.13260809130564	4.12303227347285	8.84945467708399e-05	0.000975013250866275	1.10014170802601	UP
BRIP1	0.273880917076197	7.60558002255352	4.12237	8.87049085591937e-05	0.000976607557297888	1.09791301031215	NOT
GPX3	-0.1455	14.1131761353953	-4.12175	8.89046365358055e-05	0.000977804895868203	1.09580188685405	NOT
ARPC2	0.136688843120343	12.9170493479396	4.12152083101487	8.89771541034268e-05	0.000977804895868203	1.09503655662817	NOT
IFI35	0.219188240147637	11.5497670690163	4.12141550232682	8.90108799923052e-05	0.000977804895868203	1.09468083665545	NOT
VAV2	0.333039729261115	10.2474809528601	4.12060697858571	8.92701762642335e-05	0.00097992959539056	1.09195045718805	NOT
ERCC2	0.531773637990931	9.3591188199105	4.1198466284184	8.95146857991662e-05	0.000981888965027137	1.0893830777706	NOT
HADH	0.314292941288161	12.8911434914325	4.11961	8.95895481428243e-05	0.000981985953630338	1.08859842420587	NOT
EXOC6	0.211258859983469	11.4546653323542	4.11737885993046	9.03127034218059e-05	0.000988970283766868	1.08105259806165	NOT
HNF4A	0.445994315707894	10.5233160620167	4.11723409297738	9.03597294365452e-05	0.000988970283766868	1.08056400724704	NOT
RFX2	-0.666261	8.87588263857894	-4.11685	9.04846210972636e-05	0.000989035967324906	1.07926764839775	DOWN
MIDN	-0.663868	9.61233791634234	-4.11681	9.04987193444398e-05	0.000989035967324906	1.07912142350556	DOWN
S1PR3	-0.434322	11.309102628813	-4.11487	9.11307224864781e-05	0.000995211722660701	1.07258980519297	NOT
SAFB	-0.262071	10.7929571029917	-4.11466	9.12009270354401e-05	0.000995247680649403	1.07186706904269	NOT
TRIM59	0.2240807703917	7.87128200347616	4.11422871863854	9.13413288249441e-05	0.000996049065206905	1.07042334881023	NOT
C5orf24	0.221001717220503	11.1431060300817	4.11274477409446	9.1829780368261e-05	0.00100064187047437	1.06541804068711	NOT
IQCG	0.265251001015091	9.15995285937194	4.11202218273801	9.20685350690835e-05	0.00100250907073027	1.0629811842595	NOT
AOAH	0.428951106152107	9.2690675257329	4.10963543227009	9.28614012323741e-05	0.00101040269343843	1.05493412726102	NOT
TMEM187	0.496975999371037	10.2027562696181	4.10807865864044	9.33820864647227e-05	0.00101532540502652	1.04968702451315	NOT
SKP2	0.291575364967464	11.7622952601721	4.1076915951431	9.35119804538326e-05	0.00101599503087678	1.04838262911784	NOT
ZFAND6	0.361847681495455	11.8408245133488	4.10695596674903	9.37593277151647e-05	0.00101793886163165	1.04590379892636	NOT
GTPBP4	-0.273527	11.1685295226242	-4.10663	9.38686012547579e-05	0.00101823927843101	1.04481079045059	NOT
TACC3	0.536024557081954	8.98977902914643	4.10636959509403	9.39569393820339e-05	0.00101823927843101	1.04392812338584	NOT
STK19	-0.256595	11.3957100279569	-4.10626	9.39923712038302e-05	0.00101823927843101	1.04357432612221	NOT
FBXO3	0.224247934052804	12.2651983626308	4.10591938674133	9.41089346704998e-05	0.00101876003951165	1.04241135101848	NOT
TSLP	0.43838365133618	11.2534102767016	4.10525493841485	9.43336917004224e-05	0.00102045042207424	1.04017299290108	NOT
ABCC4	0.424160209323289	8.99565303880919	4.10390046275098	9.47934574092401e-05	0.00102467869586122	1.03561084033283	NOT
PYCARD	0.349690459324477	7.95135250311862	4.10264735856885	9.52207312358673e-05	0.00102851670517781	1.03139100376498	NOT
GOLM1	0.561093717907502	9.38228474319626	4.10245404471804	9.52868105240704e-05	0.00102851670517781	1.03074009308455	NOT
STAP2	0.371507412784909	11.2533898307063	4.10225169111249	9.53560270384652e-05	0.00102851743739676	1.03005876595109	NOT
RPL39L	0.612101000528427	9.08881141356199	4.10183098888592	9.55000860156087e-05	0.00102932484014215	1.02864232657523	UP
TRIM22	0.417342390281674	11.4476881308666	4.10128057348595	9.5688877979149e-05	0.00103061286825624	1.02678930638372	NOT
ZNHIT3	0.590325464584625	10.326388027981	4.10031372764775	9.60213741368104e-05	0.00103344567214972	1.02353473136096	UP
TMEM9	0.553760553467323	9.87209737058247	4.09946983713533	9.63124937152098e-05	0.0010358293792625	1.02069445592897	NOT
TLR3	0.399698478856735	11.2394976528811	4.09888785310823	9.65137567022511e-05	0.00103724394305584	1.0187358997874	NOT
ACTN4	-0.218144	12.0318257122837	-4.09867	9.65908094523917e-05	0.00103732252692771	1.01798716133171	NOT
ITGA10	-0.465782	9.25925664594719	-4.09807	9.679645817228e-05	0.00103812360356598	1.01599176500736	NOT
EBP	0.353115286101729	12.7069494924359	4.09804776439457	9.68049911352702e-05	0.00103812360356598	1.01590906236824	NOT
GPR18	0.3940066845353	8.39699684402981	4.0976289147385	9.6950509577864e-05	0.00103893507165789	1.01449980534942	NOT
TM4SF1	-0.496442	13.1823077993997	-4.09738	9.70367417390185e-05	0.00103911050873014	1.01366570317027	NOT
DUSP21	-0.487806	7.79300808460789	-4.09693	9.71921697903866e-05	0.00104002613918145	1.01216416748081	NOT
RNF144B	0.302347492996431	12.2922419623583	4.0965045843656	9.73421694699092e-05	0.00104032923768942	1.01071736160975	NOT
PAOX	0.428236889847553	11.4320650334909	4.09619804782333	9.74492148765077e-05	0.00104032923768942	1.00968623698536	NOT
STXBP6	-0.43153	9.63148337535011	-4.09613	9.74730963925077e-05	0.00104032923768942	1.00945635153425	NOT
ACAA1	0.364045	13.0199831239065	4.09605197100033	9.75002660574862e-05	0.00104032923768942	1.00919488296215	NOT
RASSF7	0.245650660542863	11.5775628407955	4.09523008422342	9.77879800179998e-05	0.00104265119339622	1.00643054201544	NOT
PALMD	0.562198832604298	12.0407065035429	4.09485314029193	9.79202077650741e-05	0.00104324547313509	1.0051628470628	NOT
TGIF1	-0.280704	12.2340337768027	-4.09458	9.80164275799235e-05	0.00104324547313509	1.00424144945326	NOT
LRRC7	-0.417846	8.04597516201118	-4.09447	9.80541328118098e-05	0.00104324547313509	1.00388063352781	NOT
APOL1	-0.435527	9.71101258583762	-4.0929	9.86069206121643e-05	0.00104837693865999	0.998606754237081	NOT
GPR68	0.340974313551996	8.06532333539118	4.09255620982682	9.87296672565682e-05	0.00104893219341014	0.997439723139339	NOT
TNFSF9	-0.358301	8.17423420391705	-4.09025	9.95484893881446e-05	0.00105687668176964	0.989691794397709	NOT
TRPV4	0.219917911555738	8.1858994855001	4.08657957635454	0.000100866138190479	0.0010701019539552	0.97735739282491	NOT
SLC25A40	0.441203517098456	10.2028174730553	4.08622635902615	0.000100993783740748	0.00107069247281531	0.976171135035439	NOT
CLUAP1	-0.123614	13.0779605774358	-4.08475	0.000101529971877898	0.00107561025762953	0.971204555209805	NOT
MTMR4	0.605940476181681	11.5415798215613	4.08387920398171	0.000101845949200165	0.00107818978534039	0.968290073635594	UP
ADCYAP1	-0.498934	8.15172408302684	-4.08364	0.000101931426621542	0.00107832719741736	0.967503217969593	NOT
NLRP11	0.445385928480868	9.2583524155954	4.08327265449749	0.000102067285914831	0.00107899702252821	0.966253940658247	NOT
LYPLA1	0.217546569993433	12.3303087425599	4.08174873058679	0.000102625424214331	0.00108412681801418	0.961139138746098	NOT
PGAM1	0.207848796743634	12.3357001156206	4.08138885154302	0.000102757657608111	0.00108475329968989	0.959931446405049	NOT
NOB1	-0.294998	10.1686723680022	-4.08037	0.000103131893907085	0.001087931765939	0.956521986188574	NOT
DNAJC22	0.316306593618974	10.9444454650456	4.07936043347365	0.000103506043716931	0.00109110481519889	0.953125731064898	NOT
FDFT1	0.293520563670748	12.8718674303368	4.07766378912291	0.000104136041257689	0.0010969684686026	0.947434884324455	NOT
AKR1B10	1.37337022072794	9.01642989070032	4.07718102129162	0.000104315974723491	0.00109808620526342	0.945815879466716	UP
NUFIP1	-0.445253	10.3667553166228	-4.07575	0.000104852866333493	0.00110275870365751	0.941001680117584	NOT
PLD1	0.460826317722288	10.4046511893009	4.07559787036013	0.000104908132692979	0.00110275870365751	0.940507525995147	NOT
AMZ2	0.308917840651233	12.0936906713612	4.07451742519361	0.000105314112444621	0.0011058405452878	0.936885538379792	NOT
BCL2L10	0.490329064224813	7.91102013007073	4.07442208196918	0.000105350010264409	0.0011058405452878	0.936565948609312	NOT
TMEM30B	0.516880769253751	10.6997940887908	4.07383395449468	0.000105571707065085	0.00110738615718341	0.934594658467149	NOT
SNX5	0.167264211292069	12.0740318175713	4.07356559549787	0.0001056730148193	0.00110766766907841	0.933695232915297	NOT
STAU2	0.228907123592601	10.0716528451532	4.07156806064766	0.000106430041181268	0.00111481720600717	0.927001567922528	NOT
PTK6	0.452156303087097	8.44140893103327	4.07091099585757	0.000106680192514884	0.00111665107914594	0.92480024034719	NOT
STON1	-0.418701	8.29295670861549	-4.06934	0.00010728243269762	0.00112216519264726	0.919521762141878	NOT
SOD2	-0.431831	13.3673656554853	-4.0685	0.000107601671374532	0.00112325449423294	0.916735792898633	NOT
SAMD1	0.405802215003108	8.89411548103442	4.0684982658998	0.000107603597246696	0.00112325449423294	0.916719011215351	NOT
STAG3	0.627751567561377	10.1253864438228	4.06842108287894	0.000107633263252054	0.00112325449423294	0.916460545458283	UP
RNASEH2A	0.335576966242641	8.22523149421509	4.06827704849998	0.000107688645204798	0.00112325449423294	0.915978220614767	NOT
CRY1	-0.327099	11.9097167245933	-4.06754	0.000107973258235064	0.00112543394743402	0.913503437519095	NOT
CLDN2	-0.489973	10.7720067987862	-4.06722	0.000108097089093695	0.00112593564648433	0.912428744419025	NOT
CASP8AP2	0.469258134581688	8.47573449727206	4.06670210785663	0.000108296006707675	0.00112606530595002	0.910704984251822	NOT
BCAM	-0.367838	10.2706075088018	-4.06643	0.000108401990827172	0.00112606530595002	0.909787857835918	NOT
SLC46A3	0.25279530820079	12.5639558889235	4.06624973468112	0.000108471067695989	0.00112606530595002	0.909190591201172	NOT
ARHGEF18	0.223468926391475	12.026010212013	4.0662049573976	0.000108488410545977	0.00112606530595002	0.909040697970412	NOT
UNC13B	0.392283330217669	10.8950205800971	4.06618579341895	0.000108495833829008	0.00112606530595002	0.908976546338804	NOT
FBRS	-0.251125	10.7547184152169	-4.06601	0.000108563778992358	0.00112606530595002	0.908389572785047	NOT
NUSAP1	0.517253894323535	10.211584315063	4.06377038237965	0.000109435374102862	0.00113431481143273	0.900892525792241	NOT
ARL5B	-0.450117	12.1584506405961	-4.06197	0.000110142206856199	0.0011408462289548	0.894856659970341	NOT
OCIAD2	0.173827431853722	12.9143658641595	4.06143485318745	0.000110351270130825	0.00114221627830612	0.893078868472237	NOT
BRI3	0.350558143601033	12.5150247169761	4.06113734798671	0.000110468466400404	0.00114263419279528	0.892083759073567	NOT
TFAP4	-0.386529	9.1187476016576	-4.06031	0.000110796656228939	0.00114523242859572	0.889302751481495	NOT
SAFB2	-0.232458	11.0586405728428	-4.05754	0.000111896627012257	0.00115579890984744	0.880041904425463	NOT
C3orf36	-0.438153	8.51448946206033	-4.05559	0.000112675359593712	0.00116303490534134	0.873540817831579	NOT
COMMD3	0.229263309977528	13.2042925407484	4.05408880388754	0.000113280322982596	0.00116846846327541	0.868521526357484	NOT
RDH11	0.292387247345709	11.2078851078431	4.05328074709772	0.000113607035934605	0.00117102637040285	0.865822039331261	NOT
PATZ1	0.505469620180966	9.74136564647153	4.05261878430335	0.000113875354302577	0.00117297923815549	0.863610875478416	NOT
KIAA0232	0.414298497107077	9.93379116100234	4.05118898821582	0.000114456982492498	0.00117815443432071	0.858835721250473	NOT
NUFIP2	-0.307206	11.8444096979899	-4.04952	0.000115137605096809	0.00118434075948128	0.853278724781985	NOT
COX7A2L	0.232945806020882	12.7779525003148	4.0488433618003	0.000115417345400903	0.00118639778541329	0.851004339322419	NOT
NADSYN1	0.472932968755082	8.54839870785093	4.04797146467599	0.000115776292299626	0.00118926558816619	0.848094086320669	NOT
WNT2	0.395642908487047	8.70061692572298	4.04775690912441	0.000115864785773755	0.00118935322539601	0.847377997782037	NOT
UBXN2B	0.214950284429804	11.3033800540475	4.04729212118898	0.000116056710413374	0.0011902537575584	0.845826833797618	NOT
DDX31	-0.422745	9.52241469720482	-4.04716	0.000116112558976552	0.0011902537575584	0.845375941953674	NOT
NIT2	0.467550783324863	11.094534490965	4.04404822189655	0.000117404736387063	0.00120216299995623	0.835004059899023	NOT
ACOT12	0.337279785623128	13.0725302982022	4.04397345016748	0.000117435984868657	0.00120216299995623	0.834754663160914	NOT
IQCC	0.447034186815642	8.82328622695421	4.04340645650384	0.00011767320193286	0.00120376286488952	0.832863588204419	NOT
ZNF839	0.247904416404873	8.50195821027721	4.04306579931792	0.00011781594618477	0.00120439476532802	0.831727490112841	NOT
SH2D1B	0.247608568310718	7.84257069899831	4.04179696123911	0.000118349086535037	0.00120901395132015	0.827496448928862	NOT
NICN1	0.269847610473095	11.5909702449177	4.0410838811902	0.000118649724238104	0.00121075855135988	0.825119012902299	NOT
BIRC3	-0.644738	11.3784597336079	-4.04101	0.000118682665583079	0.00121075855135988	0.824858881991964	DOWN
TMEM141	0.261214950147045	12.4079668768607	4.04032274088656	0.00011897143322766	0.00121287258247308	0.82258164866308	NOT
ARRDC3	0.401636828473705	12.6256947681883	4.03905983003375	0.000119507072271339	0.00121675500450536	0.818372262802831	NOT
NUDT6	0.38269673046882	11.5156206462382	4.0390391306768	0.000119515870753148	0.00121675500450536	0.81830327740292	NOT
ORAI3	0.780595928529888	10.3609845208543	4.03879634016211	0.000119619117875166	0.00121697315955897	0.817494139280509	UP
FBXL18	0.399802719918687	8.5908681565565	4.03665878340283	0.000120531820491895	0.00122448710076137	0.810371781425304	NOT
EOMES	0.623228448997844	9.83523121012136	4.03661293542371	0.000120551469884168	0.00122448710076137	0.810219042931299	UP
SLC1A7	0.455476321454687	8.73861082362387	4.03648888004809	0.000120604652589445	0.00122448710076137	0.809805769166807	NOT
GTF2IRD1	0.598672361652117	9.0698806916051	4.0345091629688	0.000121456413356676	0.00123216590394272	0.803211747940125	UP
PLD6	0.591222830757892	10.054414735696	4.03434651140473	0.000121526649259377	0.00123216590394272	0.802670085139759	UP
BRSK2	0.44418452308209	8.29706672485921	4.03408011281481	0.000121641769234984	0.00123249296703076	0.801782954919267	NOT
HABP4	-0.338484	10.3371883456674	-4.03325	0.000122000181028739	0.00123528297659732	0.799026383583804	NOT
RPA3	0.256033068904286	12.3004944296354	4.0330042045166	0.000122107772037322	0.00123553129338988	0.798200483073161	NOT
HS2ST1	0.332677087159354	10.1438939555923	4.03197282530326	0.000122556096392898	0.0012392245939823	0.794766875641844	NOT
FJX1	-0.651715	9.24068065367934	-4.03132	0.000122839736977698	0.00124124880965101	0.792601061665506	DOWN
DSG1	0.52130892988853	9.75916805275562	4.02793687822571	0.000124325693199049	0.00125541097124417	0.781336239497479	NOT
NCL	-0.212033	12.2479782111019	-4.02653	0.000124949349947932	0.00126085253129277	0.776648688459403	NOT
NPR3	0.496220719079531	10.5625153986216	4.02605204260109	0.000125160491488317	0.00126212688162524	0.775067031082886	NOT
PRNP	-0.21892	13.2977733157236	-4.02463	0.00012579258358588	0.00126764152320893	0.770348039162767	NOT
KLF9	-0.222204	11.3990882290198	-4.02396	0.000126093480152274	0.00126981342165533	0.768110019434073	NOT
SEC14L2	0.544120682235856	11.523988219142	4.02354068430714	0.000126281139842335	0.00126998846880611	0.766716956117647	NOT
ALDH3B1	0.453156586668991	8.28167819338818	4.02339625181382	0.000126345882177942	0.00126998846880611	0.766236834379169	NOT
ZNF843	-0.465794	8.22988513737769	-4.02335	0.000126367011821503	0.00126998846880611	0.766080192939126	NOT
MSRB3	-0.423802	10.416621996255	-4.02175	0.000127084358659733	0.00127558004693406	0.760777825181545	NOT
SIN3B	-0.349123	9.79514803633697	-4.02173	0.000127094905846193	0.00127558004693406	0.760700089036374	NOT
FAM98B	-0.278443	9.00259950390771	-4.02044	0.000127675892352093	0.00128054701473029	0.756428027905078	NOT
OXT	0.703641049419997	10.535597084074	4.01961204975849	0.00012805355692031	0.0012834694108037	0.753661493318725	UP
ZNF230	0.274661142533045	7.85235895067193	4.01794665903485	0.000128812085779536	0.00128959883285844	0.748129701633562	NOT
NIP7	-0.375348	11.2918341319183	-4.01789	0.0001288385011179	0.00128959883285844	0.747937651176187	NOT
HOMER1	-0.640698	9.09949574704545	-4.01633	0.000129554296365672	0.00129511904625807	0.742748549997765	DOWN
CHSY3	-0.632335	10.2525931596604	-4.0163	0.000129564148233966	0.00129511904625807	0.742677331078701	DOWN
SERTAD2	0.376826616472196	11.2510972816287	4.01474214225518	0.000130283779644944	0.00130143783642639	0.737489813815665	NOT
IDS	-0.178373	11.4850836078492	-4.01431	0.000130484888962348	0.00130257197209796	0.736045255850228	NOT
BRD2	-0.229967	12.5403037984887	-4.01411	0.000130574893098275	0.00130259621726609	0.73539948620623	NOT
MAST4	0.551431657320609	8.35922132877324	4.01378460395004	0.000130726656139538	0.00130270282798339	0.734311616918016	NOT
BRF2	0.458657256510164	9.54764821593253	4.01371102969973	0.00013076074507054	0.00130270282798339	0.734067435090599	NOT
PLP1	-0.47262	8.05428136272004	-4.01343	0.000130890847371572	0.00130312614712501	0.733136089910702	NOT
ATP6V1A	0.225809013431689	11.7648150333316	4.01245597458513	0.000131343561038564	0.00130675861330274	0.729902555896894	NOT
PRR4	0.348119225136903	9.16884025712248	4.01126197867549	0.00013190033518164	0.00131142084591692	0.725941106144411	NOT
LENG9	-0.426983	8.15145852355714	-4.01067	0.000132175649648671	0.00131328030252126	0.723988455490162	NOT
ZNF616	0.409623466535764	10.3004739618169	4.0099506529515	0.000132514430251351	0.00131576744696835	0.721591283852859	NOT
SULF1	-0.51009	8.36510725558739	-4.00934	0.000132802689523467	0.00131774996929423	0.719556445867614	NOT
HPS3	0.413604753645487	9.93108447614227	4.00858281860875	0.000133157910418081	0.00131984081679226	0.717055026032215	NOT
CIDEA	-0.739582	9.12631442511916	-4.00851	0.000133190874412074	0.00131984081679226	0.716823238373574	DOWN
ANGPT1	0.34395806148171	7.96515727652355	4.00526873404108	0.000134729431323826	0.00133419811019347	0.706068543670058	NOT
GPR161	-0.322851	8.29997522561675	-4.00488	0.00013491645705522	0.0013351612656283	0.70476964393781	NOT
LHX6	0.280593993325944	8.24247880041224	4.00452650307541	0.000135083823540593	0.00133592871764812	0.703608813508277	NOT
TYMP	0.531247944491079	9.28235018438853	4.00386449178716	0.00013540066758334	0.00133817244493993	0.701415185516884	NOT
ALG14	0.267553186824435	11.9288531304271	4.00327846248338	0.00013568174068974	0.00134005990107516	0.699473531960202	NOT
ZNF688	0.517686099478193	9.74266562733171	4.00284934721186	0.000135887909045733	0.00134120554687872	0.698051891987626	NOT
LIMK2	-0.586688	8.84906682950165	-4.00245	0.000136080853655122	0.00134221924221902	0.696723401384679	DOWN
METRNL	-0.550535	9.09236883142415	-4.00182	0.000136385502135712	0.00134364561153213	0.694629644979297	NOT
EP400	-0.183855	11.4118664259452	-4.00177	0.000136406136440333	0.00134364561153213	0.694488001890901	NOT
TMPRSS6	0.22010407251957	12.4683791046645	3.99933121219162	0.00013758956305192	0.00135372792335609	0.686400303113591	NOT
ELOVL1	0.370949897383362	9.9340721869912	3.99928569318084	0.000137611713064032	0.00135372792335609	0.686249595127947	NOT
NPC1	-0.336682	10.7907459252284	-3.99769	0.000138391968017441	0.00136050372259842	0.680956281156483	NOT
SFTPA2	-0.325136	7.6516611891708	-3.997	0.000138730119511266	0.00136292721110341	0.678671554677956	NOT
ERGIC1	0.433507605326466	10.5529364831705	3.9957357910917	0.000139349703807985	0.00136811055738612	0.674499825710639	NOT
TOR3A	0.484010544549495	10.3511167856387	3.99336751049009	0.00014052087096003	0.00137869883552736	0.66666496750136	NOT
MOCS2	0.389169401881567	11.6728641186863	3.99291001497013	0.000140748197751437	0.00138001891453848	0.66515181716776	NOT
DDC	0.270872267442049	12.193180128592	3.9926216227675	0.00014089167927626	0.00138051570326422	0.664198029699296	NOT
LGR5	0.437363357548318	8.56624312697185	3.99040480919645	0.000141999285308703	0.00139045251460279	0.656867993910752	NOT
MAP2	-0.484968	8.99067083735936	-3.98986	0.000142274344678191	0.00139222934391014	0.655056594251351	NOT
SAR1B	0.174143510906617	13.0582337460847	3.98854317281857	0.000142935875925054	0.00139778318113692	0.650714479169065	NOT
MYOM1	-0.86239	10.3909340179725	-3.98768	0.000143372645508941	0.00140113319927726	0.64785870947632	DOWN
MAP3K3	-0.285673	10.601290508797	-3.98738	0.000143524843794258	0.00140169962350347	0.646865634263795	NOT
RYR2	-0.380922	7.96305665280084	-3.98539	0.000144536688252745	0.00141001472435911	0.640290293528888	NOT
SCD	0.200348418467687	13.4627870697271	3.98533102978081	0.000144565850117496	0.00141001472435911	0.640101476376932	NOT
RHOBTB2	0.294245944868513	7.95979143826471	3.98504336160025	0.000144712691111602	0.00141052199711269	0.639151292808836	NOT
FABP4	0.770815055388508	8.90809232211436	3.98448737141749	0.000144996903144341	0.00141236669113879	0.637314957400498	UP
PLEKHA6	0.369989637573745	10.3601630857235	3.98401914745902	0.000145236665691311	0.00141377628631712	0.635768631204615	NOT
IP6K2	0.228337389978644	10.3667322407594	3.98217034690003	0.000146187095953773	0.00142209736116182	0.629664091937234	NOT
KLRC4	0.326529954904178	7.34103050606146	3.98189860335526	0.000146327295308526	0.00142253084341112	0.628766984296425	NOT
ZNF438	0.322588795020601	9.14172103941182	3.98030370828682	0.000147152743711746	0.00142930858413448	0.623502580779782	NOT
SRR	0.326894722454493	10.4467413790048	3.98018055060495	0.000147216670088343	0.00142930858413448	0.623096122748279	NOT
NRCAM	0.370549927559748	8.30924169503715	3.97850463392228	0.000148089223660409	0.0014368422131278	0.617565923477198	NOT
ZBTB26	0.290326638768868	8.16506156523557	3.97686117551839	0.00014894969083401	0.00144391051626734	0.612144347911997	NOT
B4GALT5	-0.487884	11.8300914037705	-3.97674	0.000149011875922439	0.00144391051626734	0.611753758239354	NOT
CD59	-0.350843	11.2376205802391	-3.97514	0.000149855439406931	0.00145113919644446	0.606471412253665	NOT
DYNC2LI1	0.319080630093993	10.5270443423015	3.97489893585717	0.0001499833399501	0.00145143279012218	0.605673119948777	NOT
PTPRJ	0.321702066266924	9.6986604501486	3.97452330698064	0.000150181992453997	0.00145241024431778	0.60443458609146	NOT
SORCS2	0.486661585634047	9.0944935190112	3.97400778641356	0.000150455037698491	0.00145410541307821	0.602734925466963	NOT
ZMAT3	0.474532834269271	10.0249277218056	3.97244324314084	0.000151286613508759	0.00146119291514888	0.597577565388849	NOT
PRMT7	0.355247953739184	8.62606086612288	3.97191670450445	0.000151567465245164	0.0014629555341055	0.595842190377502	NOT
SLC35F5	0.163302562629934	11.171782811919	3.97170006777788	0.000151683162667579	0.00146312280254058	0.595128240237784	NOT
CDR2L	-0.317749	9.93834323884684	-3.97151	0.000151782377868955	0.00146313097111007	0.594516435597837	NOT
ANKRD49	0.261628924900782	10.8302168801465	3.97110393177291	0.000152001973276437	0.00146429880214619	0.593163743591147	NOT
DHRS13	-0.641409	9.64171146807772	-3.96934	0.000152951655498464	0.00147249380186676	0.587336325054439	DOWN
SLC44A4	-0.59148	10.0479237935357	-3.96723	0.000154088741305954	0.00148248120193063	0.580406679914209	DOWN
SRGAP1	-0.465378	9.06541197356869	-3.96695	0.000154243860934046	0.0014830143422967	0.579465339106013	NOT
SUSD3	0.406328499916215	7.83808413366757	3.96443132497095	0.00015561455464734	0.00149522667042928	0.571188476934178	NOT
C14orf93	0.293301972660942	9.73325779551224	3.96314444689191	0.000156320676275854	0.00150090587789983	0.566953189695978	NOT
TK1	0.422165340655696	9.32634597163732	3.96298672647759	0.000156407429793246	0.00150090587789983	0.566434174459594	NOT
CAPG	0.392728781333675	7.75099274877013	3.96230872111462	0.000156780889761385	0.00150351963527456	0.564203200500088	NOT
PEX11B	0.247780632563287	11.2669185428302	3.96200297961825	0.000156949578146203	0.00150356321249886	0.563197243386369	NOT
DAB1	0.474644122204381	8.18378989051961	3.9619340969078	0.00015698760716759	0.00150356321249886	0.562970611254471	NOT
ATP6V0A2	-0.194371	10.8039106361939	-3.96145	0.00015725491029467	0.00150515414139185	0.561379188500578	NOT
SCRG1	-0.467179	8.73769003215873	-3.96098	0.000157514965129456	0.00150667369217719	0.559833530078865	NOT
FAM117A	0.49378866887986	9.51588952849059	3.96075777201233	0.000157638401325935	0.00150688533503982	0.559100775000376	NOT
TMEM116	0.315721273725507	10.8755593968873	3.96033411226758	0.000157873420854435	0.00150816266010845	0.55770722217961	NOT
TLN2	-0.494909	10.004061227908	-3.95963	0.000158266309712979	0.00151094550107244	0.55538223634636	NOT
NDUFB3	0.20339617895172	12.5433618037258	3.95927519084696	0.000158462312310444	0.0015118463331017	0.554224529002971	NOT
SRM	-0.452639	10.0729334977218	-3.95812	0.000159105237130813	0.00151700724172033	0.550437126639649	NOT
GMPR2	0.241975855730633	11.5970878230316	3.9572313549679	0.000159604894672335	0.00152079641470615	0.547504318898645	NOT
ZDHHC2	0.360408901588291	9.61495344002094	3.95483799929841	0.000160952905515383	0.00153265910155942	0.539637847310502	NOT
QSER1	0.271108045289675	9.8748422458722	3.95376111594322	0.000161562990577894	0.00153748427501957	0.536099398216124	NOT
LOC400499	-0.266844	7.97970782384801	-3.95223	0.000162431987914416	0.00154476559350321	0.531082428938872	NOT
RABIF	0.402957491332135	9.90200224175401	3.95165866486867	0.000162760479317263	0.00154690055550478	0.529192987386027	NOT
ACBD5	0.380966254721762	11.5808309683524	3.94998045478289	0.000163722431094058	0.00155504945088954	0.523681958625245	NOT
SH3BGR	0.453736027917026	8.95418407949589	3.94932314229238	0.000164100685528986	0.00155764747706326	0.521523858491741	NOT
TIGIT	0.272008504356254	7.97303649366794	3.94809447642613	0.000164809974529778	0.00156266377734737	0.517490530907722	NOT
ATP6V1H	0.420907623632843	9.23682456048507	3.94804381919564	0.000164839281071536	0.00156266377734737	0.517324257175593	NOT
LRTM1	-0.329969	7.61172652812415	-3.94703	0.000165429627456076	0.00156726132406476	0.51398118682958	NOT
ZNF675	0.304167907749611	7.86823501664175	3.94593084604758	0.000166066147646831	0.00157229018465879	0.510390066056582	NOT
SRD5A2	0.362573456435664	12.0404053055637	3.94562385407733	0.000166245123997713	0.0015729834442379	0.509382812263612	NOT
MAP3K14	-0.594922	9.33695415958521	-3.94473	0.000166766542821798	0.00157691389569703	0.506454550402834	DOWN
CXCL5	-0.448162	7.77472901057413	-3.94429	0.000167023408535266	0.0015783393764635	0.505015391957628	NOT
SLC8A2	-0.709754	8.49911643394116	-3.94388	0.000167266228908204	0.001579630405575	0.503656973218957	DOWN
CCDC57	-0.558378	8.94907346348965	-3.94325	0.000167637016246155	0.00158212752515566	0.501586489275829	NOT
KCNAB1	0.385496807838633	10.0997885160547	3.93994550033403	0.000169589105760416	0.00159887426505784	0.49076144135011	NOT
PHRF1	-0.253179	11.9681325047977	-3.93986	0.000169638488606009	0.00159887426505784	0.490489224859419	NOT
MXD4	0.286223692127142	11.5791730119848	3.93958119206942	0.000169805831442766	0.00159887426505784	0.489567362087683	NOT
PLA2G12B	0.25983788902817	12.3289289334303	3.93918685366875	0.000170040720858813	0.00159887426505784	0.488274938368891	NOT
RNF170	0.288288322561653	11.0628199278459	3.93896307034027	0.000170174156744006	0.00159887426505784	0.487541539003038	NOT
POLR2E	0.376097317167344	10.475843923966	3.93892190298369	0.00017019871463127	0.00159887426505784	0.487406625349958	NOT
EHMT2	0.435468240566332	9.02539495878421	3.93884014860468	0.000170247494276692	0.00159887426505784	0.487138702742771	NOT
TACO1	0.280163083750119	12.0098945900115	3.93879954122315	0.000170271728091502	0.00159887426505784	0.48700562704278	NOT
PRR16	-0.321408	8.18712259962923	-3.93862	0.000170378896740398	0.00159887426505784	0.486417357882367	NOT
SERPINA1	-0.102201	14.3622666505718	-3.93672	0.000171516007647892	0.00160853032645318	0.480198382127836	NOT
FBXO22	0.220420745242522	10.2776494783411	3.93516388914798	0.000172454863680497	0.00161631609475974	0.475094882350766	NOT
FNBP4	-0.336338	11.4335131325866	-3.93424	0.000173014058083893	0.00162053595714094	0.472068446984122	NOT
BRF1	-0.194272	9.59668	-3.93372	0.000173327322009669	0.0016224484503284	0.470377320631775	NOT
ACP5	0.460216006418665	9.04419657981038	3.93348128788771	0.000173474280308335	0.00162280279579005	0.469585039780052	NOT
NSL1	0.149183071444652	11.1876770787579	3.93324486067153	0.00017361798300739	0.00162312625974351	0.468810963572513	NOT
BYSL	-0.592542	10.7152764850795	-3.93301	0.000173759666701705	0.00162343045384495	0.468048394197393	DOWN
CEP70	0.169391692338543	11.2233473412514	3.9323891722723	0.000174139031849822	0.00162595352149043	0.466009654312341	NOT
CXCL9	0.74352165733947	9.12018132330179	3.93153573351186	0.000174660201925784	0.00162882118521988	0.463216121050301	UP
IGF1	-0.453187	12.3972781119704	-3.93153	0.00017466517348566	0.00162882118521988	0.463189513323923	NOT
PSMA2	0.418683369740265	11.256677316239	3.93096240204679	0.00017501115691188	0.00163102503001711	0.461339684542412	NOT
LYPLAL1	0.246000847232469	12.2358622288287	3.93020234759622	0.000175477452071669	0.00163434666381591	0.458852414754411	NOT
DHRS11	0.279812094553107	10.4022330393995	3.92997493748504	0.000175617199726873	0.0016346246738032	0.458108281027675	NOT
NUP37	0.220729571988126	11.5823186705878	3.92924328834818	0.000176067534667448	0.00163779143880151	0.455714369107312	NOT
SDK2	-0.631537	9.57793239225903	-3.92844	0.000176560563974356	0.00164135114284661	0.453100558194688	DOWN
KCTD11	0.344267821140951	7.82766021473574	3.92794063398982	0.000176872064980464	0.00164321992162363	0.451452910334398	NOT
SMYD3	0.23404082461277	10.3098673200343	3.92754454504316	0.000177117389801128	0.00164447194500748	0.45015734847316	NOT
KCTD18	0.411559934883904	10.3723519547606	3.92646144270861	0.000177789893113708	0.00164968613236013	0.446615096371886	NOT
C1orf43	0.33613121734611	10.5792144383205	3.92617836388896	0.000177966060595916	0.00165029126265814	0.445689405213373	NOT
AIFM2	0.280038006869859	8.40554590936876	3.92507427767778	0.000178654761039722	0.00165478915587839	0.442079384570974	NOT
ATP6V0E1	0.137609909149064	13.3455781924458	3.92504410564241	0.000178673617341717	0.00165478915587839	0.441980741009357	NOT
MAP2K6	0.342225354241666	8.06207034581681	3.92461685351186	0.000178940837231935	0.0016562327398804	0.440583950727138	NOT
ZNF658	0.391274453193071	9.65498796654907	3.92300659198411	0.00017995139870115	0.00166455043798564	0.435320544531486	NOT
CDH13	-0.436239	8.99726264741983	-3.92187	0.000180669311924489	0.00167015248325969	0.431599413464856	NOT
SLC20A1	-0.372488	12.8539078526508	-3.92061	0.000181468133645909	0.00167649504338463	0.427476368822872	NOT
CNDP1	0.339413140116566	12.9737121180046	3.91969122647704	0.000182049272118069	0.00168081990905286	0.424488341166941	NOT
TBX3	0.504717300673698	10.4111712907239	3.91864064815181	0.000182718919647156	0.00168517172529037	0.421057112854056	NOT
KBTBD2	-0.221803	11.5549009360512	-3.9186	0.000182747209418674	0.00168517172529037	0.420912436835713	NOT
MREG	0.56562730540264	8.83875976059217	3.9171974442902	0.000183642674851796	0.00169237989203569	0.416344573523864	NOT
FNDC4	-0.403603	12.0696711315054	-3.9168	0.000183899970478989	0.00169370164761888	0.415036228024299	NOT
CHAF1A	0.439646555511483	9.37677979253085	3.91601824694742	0.000184400763085883	0.00169726296419519	0.412494978675382	NOT
ZMYM2	0.158445563055127	11.4910986350433	3.9153046312528	0.00018486098959238	0.00169943402773127	0.41016569922076	NOT
NLRC3	0.351707659206442	8.78275882868394	3.91529818634493	0.000184865151060185	0.00169943402773127	0.410144664014557	NOT
RAB2B	-0.185521	12.1051218090174	-3.91324	0.000186195897424894	0.00170982897664146	0.403442398238749	NOT
MORN2	0.478666191254962	8.77525812807291	3.91319830348563	0.000186225826419199	0.00170982897664146	0.403292216806189	NOT
CD200R1	0.500159262670361	9.70341420586124	3.91221538763485	0.000186866021200371	0.00171464848817663	0.4000855734889	NOT
CBLN3	0.705870976089388	9.7646	3.91115851955685	0.000187556732266102	0.00171992529946116	0.396638281353141	UP
BAIAP2	0.403112356937707	10.3625185537944	3.91082589342327	0.000187774623471154	0.00172086244578555	0.395553452573116	NOT
ZC4H2	0.459361394776463	10.4655134406494	3.91029703195622	0.000188121560075245	0.00172298034763497	0.39382875000146	NOT
RANGAP1	-0.386795	11.2481441649506	-3.9097	0.000188515200816763	0.00172552313658371	0.391875743938805	NOT
ARHGAP8	-0.524357	9.64457612747341	-3.90825	0.000189469070397952	0.00173243054686274	0.387160199975678	NOT
CMC1	0.45754362510266	10.6177932259675	3.90810091852025	0.000189568797994734	0.00173243054686274	0.386668567946882	NOT
SLCO2A1	-0.448686	9.56361132287467	-3.90802	0.000189619263835722	0.00173243054686274	0.386419883227019	NOT
SIGIRR	0.344333376830257	11.9184254961092	3.90642964357641	0.000190677299834323	0.00174102772113918	0.381221397963754	NOT
GZMH	0.517713789959994	9.7959564712905	3.90551293399524	0.000191287954375599	0.00174553192232065	0.37823424925843	NOT
DNAJC27	-0.401152	9.80619027572179	-3.90445	0.00019200097030173	0.00175096409090615	0.374758503547756	NOT
GPNMB	0.459417805079831	9.5681813123994	3.90387309149015	0.000192384985095767	0.0017533910957809	0.372891923238244	NOT
IL17RE	0.462343303872865	8.72221567110804	3.90342013623576	0.000192689064921552	0.00175508704938344	0.371416542017408	NOT
PAQR4	0.508521362326409	9.54530249850329	3.90292959287139	0.000193018897192562	0.00175632310855472	0.369818859103722	NOT
CTCFL	-0.705677	8.58030433244977	-3.90287	0.000193060930649924	0.00175632310855472	0.369615449666876	DOWN
CACNA1H	0.458390071351644	11.0883274708407	3.90255556177708	0.000193270751647043	0.0017571571882629	0.368600744600118	NOT
POLQ	0.191523207144495	7.12068239737954	3.90017646831629	0.000194880093269341	0.00177022663068878	0.36085456645755	NOT
SYNJ1	0.209782064159489	10.697240296344	3.90007900223345	0.000194946296965727	0.00177022663068878	0.360537291712591	NOT
SERPINF1	0.0982067031186015	14.0589925416489	3.89945403423019	0.00019537131715472	0.00177300364329427	0.358503004138225	NOT
KCTD13	-0.407402	9.49379805989193	-3.89839	0.000196094432646161	0.00177848084827988	0.355052151269638	NOT
UBE2D4	0.164458784802724	11.7036081818156	3.89737737428287	0.000196789960917714	0.00178318586110903	0.351745017389085	NOT
TMEM98	0.628681256363986	9.68996	3.8972854613029	0.000196852977271818	0.00178318586110903	0.351445965610787	UP
RBPMS	-0.366684	10.4674507680821	-3.89702	0.000197031819901115	0.00178371959172805	0.350597770803386	NOT
SCN8A	0.410687501084566	8.30958372443056	3.89659917501357	0.000197324111767738	0.00178527909880373	0.349213188963073	NOT
PEX16	0.26512108164416	10.9389657093819	3.89510025759367	0.000198356869668597	0.00179353196319192	0.344337516029566	NOT
CYP11A1	0.48704874438874	8.41988023099768	3.89471477034764	0.000198623306017608	0.00179452591595287	0.343083811542988	NOT
NUP153	-0.34212	11.8336104587001	-3.89459	0.000198712087277362	0.00179452591595287	0.342666431332391	NOT
BCL9L	0.336913183283337	8.43891371379002	3.89441787753993	0.000198828742066044	0.00179452591595287	0.342118296879831	NOT
RAPGEF5	-0.238092	11.232081778364	-3.89393	0.000199168151477054	0.00179649914194645	0.340525328544715	NOT
COX6A1	0.139735009671301	13.7022216015109	3.89242520922746	0.000200212845104738	0.00180482779278053	0.335639310836504	NOT
ITIH5	-0.378961	11.5503317389884	-3.89204	0.000200481939049201	0.00180583077574463	0.334384919667483	NOT
STX8	0.328997336215732	10.0629471642884	3.89189730492577	0.000200581067558852	0.00180583077574463	0.333923255758678	NOT
RNF135	0.401669037118166	9.71068352782728	3.89174369682425	0.000200688333488361	0.00180583077574463	0.333423952759754	NOT
FAM9B	-0.555971	9.47265134763234	-3.89147	0.000200880482896097	0.00180640981868912	0.33253020434918	NOT
DHODH	-0.695726	11.3058654504119	-3.8913	0.000200995579530086	0.00180640981868912	0.331995265189825	DOWN
PRDM12	-0.434749	7.93686245885665	-3.89102	0.000201195731901033	0.0018071167368937	0.331065743255863	NOT
REL	-0.326715	10.3402559994959	-3.88947	0.000202285568194784	0.00181580901709669	0.326020746409396	NOT
PARD3B	0.342316517797142	7.50543173679169	3.88839565363737	0.000203039978149914	0.00182148168576708	0.322544486255635	NOT
SCRN2	0.477887680889119	8.74561694637962	3.88802126599404	0.000203304578009586	0.0018227560538364	0.321328311358519	NOT
ANKRD55	0.45755648604849	10.3748493036506	3.88771095404705	0.000203524142046845	0.00182362535470167	0.32032034302873	NOT
LAGE3	0.439054052361791	10.394243527888	3.88641935585553	0.000204440462786341	0.00183073295814813	0.316125510282955	NOT
SAMD4B	-0.309829	11.0178434383331	-3.88481	0.000205585279317983	0.00183947735557366	0.310911166458061	NOT
CSF1	-0.396161	9.58946574918655	-3.8847	0.000205664302966183	0.00183947735557366	0.310552313596886	NOT
MB	0.503842272033286	8.89003958491138	3.88409843144079	0.000206096959398085	0.00184223928731197	0.308590042967296	NOT
RASGRP3	0.283438817775284	10.6269608631699	3.88309770765175	0.000206815151985149	0.00184754869106733	0.305341890482008	NOT
NEK1	0.171833625248764	10.4935678656267	3.88255372997329	0.000207206553544969	0.00184993414011277	0.303576486238008	NOT
ADH4	0.133858597791309	13.8259600681646	3.88138314601942	0.000208051212856862	0.00185605780875788	0.299778092068994	NOT
GRAMD1C	0.598038908460381	10.76	3.88125756839106	0.000208142021312905	0.00185605780875788	0.299370655396483	UP
RMND5B	0.198498214359766	10.1504114108117	3.88022680723459	0.000208888825145424	0.00186160118946258	0.296026691360997	NOT
EML2	0.437725911362948	8.39734558446325	3.88000437515515	0.000209050316689687	0.0018619247966721	0.295305163726302	NOT
ADAM12	-0.46412	8.39726413360787	-3.87916	0.000209665834991747	0.00186628942529458	0.29256022804472	NOT
BARD1	-0.448634	9.6994215449698	-3.87819	0.000210373043896178	0.00187146450652617	0.289416393248008	NOT
GKAP1	0.363829285052615	9.81084138886193	3.87717154120834	0.000211117498423259	0.00187651653095488	0.286118463200258	NOT
FANCG	0.344390131064792	10.4678225659599	3.87706821192817	0.000211193268308355	0.00187651653095488	0.285783459780354	NOT
MAMDC2	-0.651314	8.55805132760097	-3.87623	0.000211806631806407	0.00188084289044089	0.283076026296576	DOWN
ZNF132	0.320006070496896	8.36297638920745	3.87601484873782	0.000211967169439054	0.00188114539274254	0.282368704465273	NOT
CYB5R4	0.266034241595407	10.4375956073025	3.87562743690931	0.000212252480518705	0.0018815066865299	0.281112966490006	NOT
CEP78	0.33182336325709	9.77099853718499	3.87561604911061	0.000212260872663519	0.0018815066865299	0.281076055930978	NOT
KLHDC2	0.15572226120022	13.4710881037865	3.87368758908335	0.000213686620200795	0.00189301655084373	0.274826531260723	NOT
ACAN	-0.224452	7.29150590364795	-3.87208	0.000214878445903454	0.00190244166926665	0.269634499967846	NOT
PLAUR	-0.705144	9.90095895197996	-3.87053	0.000216038467371945	0.00191157416043445	0.264608793704049	DOWN
GARNL3	0.260583139157978	7.63571761329353	3.87001922672727	0.000216424021504332	0.00191384714379039	0.262944424406264	NOT
NCKAP5	0.416927125703253	8.97193464296106	3.86915812198377	0.000217071435012863	0.00191767311437809	0.260156359191078	NOT
MBD5	0.412677682243382	8.90794946313494	3.86910088936914	0.00021711453036256	0.00191767311437809	0.259971067828602	NOT
CLGN	0.791783780907417	8.98921912482539	3.86878063609378	0.000217355827510331	0.00191866503168467	0.258934278230169	UP
MAP6D1	-0.344854	9.62910249740535	-3.86447	0.000220625807505036	0.00194637500642344	0.244997213039359	NOT
ST8SIA4	0.285646724846544	9.47035926267254	3.86424148850257	0.000220803566828091	0.00194678853171371	0.244245553461131	NOT
RANBP10	0.286138059772356	7.60206749427008	3.86328	0.000221538734466118	0.00195211323249351	0.24114333769421	NOT
DUT	0.252697813029475	10.5987846386032	3.86293486155793	0.000221805673084359	0.00195330821874289	0.240019491229633	NOT
DET1	0.353257111645648	9.73992950773038	3.86209311937574	0.00022245354045012	0.00195692794419225	0.237297539550684	NOT
GIMAP4	0.178596990807003	11.9202838312317	3.86205899799615	0.000222479840905546	0.00195692794419225	0.237187209436129	NOT
MFF	0.159842077435556	11.5229390722137	3.85927375381135	0.000224636732910829	0.00197473213080122	0.228183493142358	NOT
RAP2B	0.336536788167392	9.35626213290792	3.8586555347523	0.000225118184214023	0.00197742370081134	0.226185613591837	NOT
CDC42EP2	-0.238394	8.59259087077876	-3.85844	0.000225284762454548	0.00197742370081134	0.225495365322857	NOT
SLC39A14	-0.148378	12.0848590782434	-3.85837	0.000225341748882292	0.00197742370081134	0.225259349331787	NOT
ZGPAT	0.423608995727467	12.5396544789556	3.8569051885326	0.000226486657744572	0.00198629867175281	0.220530267195256	NOT
CHST3	-0.475348	9.05465122174261	-3.8556	0.000227510526637544	0.00199315067174555	0.216321492166349	NOT
PARP2	0.228323368612176	11.1129445436271	3.8555699128243	0.000227535958089549	0.00199315067174555	0.216217195109401	NOT
NCAPD2	0.310053375517502	10.2119052887187	3.85513613398536	0.00022787783322554	0.00199353841150966	0.214816267831982	NOT
IFNGR1	-0.326812	13.1116863092003	-3.85507	0.000227930974169099	0.00199353841150966	0.214598698315638	NOT
CD3D	0.495523312907895	10.6613172159238	3.85500369905194	0.000227982307246063	0.00199353841150966	0.214388579065009	NOT
ESR1	0.254598346738057	11.7611176722827	3.85431917650239	0.000228523036988402	0.0019970926275943	0.212178125585008	NOT
CENPO	-0.50384	9.78574684948782	-3.8541	0.000228696872536963	0.00199743821615666	0.211468620630365	NOT
THAP8	0.25284548783415	8.11603938196101	3.85356183117468	0.000229122720048198	0.00199998317957565	0.209732828284995	NOT
FAM120AOS	0.233937988933864	10.9340151869129	3.85285478952569	0.000229683928440792	0.00200370601268524	0.207450248741582	NOT
IL18RAP	-0.636184	10.2711412816956	-3.85218	0.000230221446503071	0.00200721793393123	0.205269284083379	DOWN
MYL5	0.558459669941951	9.65348667476164	3.85174610819888	0.000230566580254919	0.0020090493935042	0.203871615357446	NOT
TRIM32	0.288198539895801	9.83370185545059	3.85084664140748	0.000231285050869184	0.00201374828605499	0.200968811688501	NOT
BHLHA15	-0.359589	7.89447750748539	-3.85073	0.000231376618318406	0.00201374828605499	0.200599508586714	NOT
SNX33	-0.330131	10.0937759599165	-3.84956	0.000232313291452398	0.00202071806845788	0.196830219136524	NOT
TM7SF2	0.536534630635128	11.3849465353024	3.84646798603011	0.000234813265428802	0.00204113732797952	0.186844469364584	NOT
RNF26	0.30870213756049	10.0309803904244	3.84631770870596	0.000234935263244651	0.00204113732797952	0.186359912441693	NOT
ZNF805	-0.373251	10.0611511005656	-3.84395	0.000236868991025507	0.00205673635289749	0.17871309862261	NOT
SLC9A8	-0.27269	9.69562662310345	-3.84353	0.000237207391173408	0.00205846985013601	0.177381381736983	NOT
PHLDB1	-0.472763	9.19670361211804	-3.84336	0.000237345421069199	0.00205846985013601	0.176838737622785	NOT
DIO1	0.217543973510507	13.059335366859	3.84294646043939	0.00023768807184955	0.00206024031508753	0.175493029455658	NOT
FAM162A	0.208741523574453	13.3140768193114	3.84222015563857	0.000238285160311642	0.0020642128564213	0.173152718684104	NOT
RCAN1	-0.369885	12.3712117468748	-3.84173	0.000238692673491024	0.00206653947933963	0.17155884412538	NOT
NTM	-0.501124	8.75684389839069	-3.8413	0.000239042380567117	0.00206836321614619	0.170193245707768	NOT
ZNF410	-0.243465	11.6993495406548	-3.84112	0.000239193301863925	0.00206846579763025	0.169604522834985	NOT
TINAGL1	-0.31493	10.7385575830307	-3.83884	0.000241080928115916	0.00208357799232779	0.162272597612365	NOT
GALP	-0.27327	7.61640133859571	-3.83787	0.000241889608050857	0.0020893530953243	0.159149195075102	NOT
TMEM71	-0.492787	9.28080381690034	-3.8372	0.000242451120989728	0.00209297960839388	0.156986617906121	NOT
GHRH	-0.449114	8.03227743019645	-3.83703	0.000242590886437479	0.00209297960839388	0.156449117764482	NOT
ARID4B	-0.17838	11.0584814580155	-3.83614	0.000243342746137721	0.00209669581427136	0.153563010016656	NOT
COMT	0.49550751118818	11.9820656716472	3.83604649059357	0.00024341864415414	0.00209669581427136	0.153272165214307	NOT
ICA1	0.657297084421543	9.42779451648247	3.8360156972824	0.000243444511983772	0.00209669581427136	0.15317305933331	UP
HMOX1	-0.438062	12.4252718109858	-3.8357	0.000243708927481032	0.00209775844175513	0.152160627835317	NOT
AMDHD1	-0.224423	13.1605651762757	-3.83552	0.000243859877255481	0.00209784373296589	0.151583145946976	NOT
FRMD6	-0.621899	10.8482558413945	-3.83508	0.000244231291938623	0.0020998244140434	0.150163772630486	DOWN
CPOX	0.612200872629813	10.0096507908954	3.83270985284259	0.000246236898855205	0.00211584496451318	0.142536652635511	UP
COPS5	0.1474134518057	12.7698938567049	3.83161889948824	0.000247165101042959	0.00212259452246707	0.139027949790982	NOT
DIS3L	0.385679241479501	10.6517627137143	3.83058121042477	0.000248051084870348	0.00212816409156014	0.135691195302313	NOT
TPD52	0.501711810320183	9.41086102527494	3.83052424799414	0.000248099807366229	0.00212816409156014	0.13550804711414	NOT
FREM2	0.650846902677821	8.54148063231364	3.83031553018481	0.000248278411076111	0.00212846863766344	0.134836984247474	UP
NDUFA12	0.162434978513345	13.5358976556587	3.83007671082675	0.000248482923854537	0.00212899482109008	0.134069170855225	NOT
POU3F3	-0.182971	7.19701758034231	-3.82843	0.000249901294024353	0.00213991470772494	0.128761558588638	NOT
SESN3	0.311961232656516	10.6426144699887	3.82810501957539	0.000250177537430026	0.0021410475786733	0.12773137301401	NOT
IL13RA2	0.545704612953673	8.76628952175453	3.82526490688336	0.000252637942643585	0.00216039621004068	0.118606092873072	NOT
PCDH18	0.566370067718575	10.407911526089	3.82516043882263	0.000252728882981765	0.00216039621004068	0.118270526439284	NOT
RIPK2	-0.294433	10.4216061648142	-3.82494	0.000252919372949245	0.00216078274166977	0.117568019655558	NOT
LRP4	-0.50076	9.04657042237577	-3.82357	0.000254115899708299	0.00216910567062425	0.113167506974603	NOT
CD79B	0.326386233296482	10.1352323870717	3.82349232063871	0.000254185234899695	0.00216910567062425	0.112913150411345	NOT
SASS6	0.300744857610393	8.97705571914108	3.82312973499227	0.000254502848944409	0.00217057074266005	0.111748874047081	NOT
SNTA1	0.420220266244899	9.66791831077524	3.8225756763496	0.000254988919503439	0.0021734700221743	0.10996991826154	NOT
ANXA13	0.740634076719819	10.2928838744319	3.82152292873193	0.000255914928239445	0.00218011377012228	0.106590278030779	UP
EEF1A2	0.915945434057215	8.11725899268981	3.8209140322153	0.000256451985047315	0.00218343836610976	0.104635829237314	UP
RCBTB2	0.247256693500218	10.4493717836392	3.82061109873154	0.000256719578040936	0.00218446624930257	0.103663547364969	NOT
NAV2	-0.343364	10.9180095493635	-3.82041	0.000256897596960265	0.00218473119336019	0.103017292433154	NOT
GIMAP7	0.288800030206818	11.1989580714739	3.81838206048511	0.00025869678742842	0.00219877486640589	0.0965109676821578	NOT
CACNA1G	-0.558455	7.96410687040355	-3.81751	0.000259470384282087	0.00220409051731112	0.0937274483189077	NOT
XRCC1	0.323406519338845	10.8469216659951	3.81690305888583	0.00026001671022765	0.00220661284061856	0.0917667163687144	NOT
NFATC4	-0.28831	8.02057563721815	-3.81685	0.000260064025117946	0.00220661284061856	0.0915971013028312	NOT
ZSWIM1	0.311344821463133	10.0753080706045	3.81621462323865	0.000260633289214711	0.00220916224183614	0.08955882901446	NOT
ALDH1A2	-0.426577	9.92197940939028	-3.81618	0.000260661539224312	0.00220916224183614	0.0894577955865667	NOT
MMAB	0.499184236585064	10.0744809604259	3.81581640538098	0.000260990579263419	0.00220951015105183	0.0882818274745505	NOT
PASD1	-0.610648	8.20272772349625	-3.81581	0.000260999686392232	0.00220951015105183	0.0882493004214639	DOWN
STX7	0.204945817804563	11.079578412807	3.81426844991912	0.000262383885742192	0.00221996468517029	0.083318735347599	NOT
TRAPPC3	0.131016028839033	12.6331108601009	3.81402349349518	0.000262605019324222	0.00222057251701448	0.0825334781633726	NOT
PCCB	0.17699390986609	12.3084215502078	3.81368984899945	0.000262906501930067	0.00222185869869763	0.0814639697695032	NOT
PHF8	-0.431112	8.70495007343956	-3.81291	0.00026361364349345	0.00222656975202815	0.0789602274852008	NOT
TMEM185A	0.3375644589779	9.63540538600916	3.81208170283064	0.000264364269193283	0.0022303906941752	0.0763099149133888	NOT
STOML1	0.367816482095812	8.22630669568846	3.81207987915527	0.000264365926706393	0.0022303906941752	0.0763040709509211	NOT
SP5	0.418812977119108	7.96583637609506	3.80808986091746	0.000268016247661916	0.00225990570732616	0.0635227164230354	NOT
RBM15	-0.239806	12.3524339963605	-3.80772	0.00026835348075863	0.00226146723671607	0.0623507789346549	NOT
MORC2	-0.385261	9.42851305774378	-3.80679	0.00026921572181656	0.00226728540965252	0.0593610903121506	NOT
ATP8B4	0.435153688352868	9.48475364610838	3.80664626597448	0.000269348750763481	0.00226728540965252	0.0589006919565156	NOT
DUS3L	-0.439814	9.51432808814421	-3.80645	0.000269525864155422	0.00226749304493651	0.0582880776458916	NOT
VN1R5	-0.35317	7.82035867853087	-3.8062	0.000269758478682585	0.0022681671067975	0.057484107271069	NOT
PTPN13	-0.338864	9.31006555846977	-3.806	0.000269951353778947	0.002268506461078	0.0568180151480053	NOT
PRR15L	0.327412342319867	8.13767608078448	3.80399196355537	0.000271815306879535	0.00228029306801807	0.0504054673387291	NOT
BMP5	0.445482938405666	9.05017946204075	3.80387800037118	0.000271921690229519	0.00228029306801807	0.0500408148027267	NOT
CCDC82	0.219985894378005	10.3585269747505	3.80372618213717	0.00027206347256182	0.00228029306801807	0.0495550477536177	NOT
SYMPK	-0.268709	10.7702835416321	-3.8037	0.000272088745068309	0.00228029306801807	0.0494684872246394	NOT
ZNF765	-0.496725	10.3553728548365	-3.80367	0.000272120491846987	0.00228029306801807	0.049359763228753	NOT
CMTM4	0.484835489785845	9.58524729401837	3.80167171215749	0.000273989082199782	0.00229333720015429	0.0429827634485598	NOT
CTSZ	0.273756440388966	12.5379806494271	3.80163889146865	0.000274019949590905	0.00229333720015429	0.0428777895444297	NOT
S100A12	-1.11447	10.2286260890243	-3.80151	0.000274139676070615	0.00229333720015429	0.0424707361074219	DOWN
ABCB10	0.192977545242828	11.4432352830269	3.79843624141611	0.000277048007751666	0.00231636428740769	0.032637444915542	NOT
PTPRA	0.202358398740074	11.3602207369424	3.79783297955532	0.000277621944638364	0.00231985887896125	0.0307092114644458	NOT
ZDHHC3	0.278814217422297	10.3372367995949	3.79685620130081	0.000278553647045345	0.00232532928236114	0.0275875424598837	NOT
NOS1AP	-0.432829	8.4855707252725	-3.79682	0.00027858926860075	0.00232532928236114	0.0274684013156294	NOT
ANKRD37	-0.539009	11.2092060735397	-3.79637	0.000279017708287414	0.00232759921091811	0.0260366276435473	NOT
IFI27L1	0.362630053820566	10.8791110886006	3.79549295258856	0.000279858973499131	0.00233137785713513	0.0232316935380164	NOT
FBXL17	0.460779838524764	9.24734297797089	3.79546981598127	0.00027988117734828	0.00233137785713513	0.0231577769054585	NOT
ANGPT2	-0.500344	10.2097056376209	-3.79514	0.000280199096451212	0.00233137785713513	0.0221000713585484	NOT
PIK3R2	0.381097812879589	11.4259614233518	3.79508139707455	0.000280254188079899	0.00233137785713513	0.0219169063909437	NOT
HTR2C	-0.230013	7.12308133706628	-3.79508	0.000280254377340165	0.00233137785713513	0.0219162772135757	NOT
SCAF1	-0.253307	10.6743233002658	-3.79296	0.000282304268454546	0.00234711776914081	0.0151266030728099	NOT
IDH3A	-0.302751	11.873001139534	-3.79221	0.000283026035549831	0.0023518040518258	0.012747775207326	NOT
POLG2	0.38844877885231	9.80786028235817	3.79148150651638	0.000283733914373027	0.00235626781191132	0.0104206502022102	NOT
PLCL2	0.325030490775827	11.4366948277023	3.79126238904264	0.00028394704296102	0.00235626781191132	0.00972114360599274	NOT
CNKSR3	0.271419763646227	10.7911125326635	3.79116844210353	0.00028403846892275	0.00235626781191132	0.0094212377524272	NOT
NFS1	0.53951532685523	10.5953912493049	3.7906726612214	0.00028452141127716	0.00235814666648606	0.00783864728851835	NOT
SGK1	-0.524366	13.3090238036774	-3.79061	0.000284582040227409	0.00235814666648606	0.0076401589204611	NOT
FZR1	0.304810148059449	7.91311101271643	3.78969209898804	0.000285478888785675	0.00236426113129072	0.0047090029292356	NOT
SPATS1	0.318857230646414	7.16918928309215	3.78950555997489	0.000285661383849286	0.00236445599519994	0.00411369331996525	NOT
RBM28	-0.379089	10.6117929351136	-3.78865	0.000286495970738131	0.00237004508829753	0.00139609603765223	NOT
NCALD	-0.226716	11.2211187103545	-3.78842	0.000286725011542619	0.00237062135724564	0.000651683916309764	NOT
UHRF1	-0.724842	8.63533610101285	-3.78758	0.000287554016936819	0.00237615469328791	-0.00203769	DOWN
GNL2	-0.277446	12.3839661492257	-3.78707	0.000288059263114362	0.00237900803973516	-0.00367293	NOT
LTB	0.405459532242348	10.3044161502041	3.78591395287484	0.000289196901729046	0.00238707808896661	-0.00734437	NOT
KIF22	0.689424206141766	9.97749312142086	3.78539485426424	0.000289711332664531	0.00238891580588435	-0.00899978	UP
GLYATL1	0.432094698291816	8.53146646571007	3.78536518314941	0.000289740763333022	0.00238891580588435	-0.0090944	NOT
ZNF117	0.419679022129668	8.94265997019011	3.78514465766561	0.000289959591109764	0.00238939554469065	-0.00979761	NOT
TCEAL8	0.220020657117982	11.5663239409155	3.78450456765868	0.0002905956464971	0.00239331098892462	-0.0118386	NOT
CACNA2D3	0.369022366715749	8.82931336806892	3.78420004027144	0.000290898721309195	0.00239448122897231	-0.0128095	NOT
RHBDL3	-0.258383	7.86202895671588	-3.78402	0.000291078855343825	0.00239463876901772	-0.0133861	NOT
OSGEPL1	0.381096901847267	10.3079623230276	3.78344613433447	0.000291650328647877	0.00239801381332699	-0.0152129	NOT
HERC6	0.423503553285332	10.3228465348217	3.78312518217866	0.000291970863975472	0.00239932300042606	-0.016236	NOT
SLC46A1	0.348018614141621	9.27824444054121	3.7802549928863	0.000294852300117061	0.00242166378351251	-0.0253824	NOT
NPTX1	-0.341316	7.81346340899803	-3.77982	0.000295294825811308	0.00242395984498753	-0.0267791	NOT
ZNF273	-0.534537	10.5369665640844	-3.77941	0.00029570249601034	0.00242596741624809	-0.0280639	NOT
HSD17B10	0.295992110577821	12.9739714087343	3.77679369752462	0.000298363233272829	0.00244644693037489	-0.036406	NOT
ARX	-0.33194	7.82372719367323	-3.77603	0.00029914687081336	0.00245152096775642	-0.0388486	NOT
UMPS	-0.44578	10.1159769516609	-3.77555	0.000299632865670845	0.00245415156607277	-0.0403603	NOT
SMAD6	0.434259524705436	10.6298854555929	3.7742877493797	0.000300929957925305	0.0024632108697656	-0.0443826	NOT
FBXW10	-0.578145	8.68622543659055	-3.77415	0.000301070146647429	0.0024632108697656	-0.0448163	NOT
ELMOD3	0.307873170996074	8.49421099526294	3.77375323777849	0.000301480150532935	0.00246520932326931	-0.0460835	NOT
ZNF425	0.240928807552764	9.13143617142802	3.77353736329077	0.000301702629924554	0.0024656730315922	-0.0467704	NOT
PTBP1	-0.160893	13.0233681759057	-3.7733	0.000301951264643523	0.00246634986837329	-0.0475375	NOT
DEF8	0.313353360379309	10.379226945092	3.77004232022887	0.000305326462445739	0.00249232300833866	-0.0578877	NOT
BCKDK	0.167715735436254	12.8264276850002	3.7699083044523	0.00030546623935736	0.00249232300833866	-0.0583138	NOT
RHBDD2	-0.369505	11.0593634021766	-3.76916	0.000306242945516169	0.00249729033531113	-0.0606782	NOT
RFC1	0.291958641922975	10.9155974942548	3.76825987903141	0.000307190525592804	0.00250364486447527	-0.0635546	NOT
UNC119B	0.449384757314788	8.74061256030265	3.76660690811351	0.000308928880970761	0.00251643383108384	-0.0688082	NOT
IKZF4	-0.457527	10.1594919596969	-3.76562	0.000309976523576613	0.0025235855564743	-0.07196	NOT
POU3F4	-0.236165	7.49821127350684	-3.76493	0.000310703194717997	0.00252722186694399	-0.0741399	NOT
CHEK2	0.466162675634281	9.92895833936302	3.76487246640671	0.00031076299547133	0.00252722186694399	-0.0743191	NOT
PDPN	-0.666816	8.26413832177863	-3.76436	0.000311307584389278	0.00253026721869187	-0.075949	DOWN
KCTD6	0.250978983834836	11.0011190798899	3.76390089358448	0.000311794932212566	0.00253284424998891	-0.0774052	NOT
GLTPD2	0.516608561877877	9.85141121237909	3.76351252868892	0.000312208339311826	0.00253342164476764	-0.0786387	NOT
TAC1	-0.351563	7.16170686542338	-3.76333	0.000312399243545188	0.00253342164476764	-0.0792078	NOT
GRIP2	-0.444026	8.16218062356293	-3.76323	0.000312509378419277	0.00253342164476764	-0.0795359	NOT
SLC35B2	0.230405087601997	11.3144046482409	3.76319445491066	0.000312547311963737	0.00253342164476764	-0.0796489	NOT
LPXN	0.329463860343539	10.3301270081366	3.76255837808156	0.000313226234347102	0.0025375419442695	-0.0816688	NOT
DOK7	0.262348811217568	7.55030468712441	3.76195925385187	0.000313867000383763	0.00254134880985743	-0.0835712	NOT
NEIL2	0.420809038969028	9.46409767698717	3.76098763717304	0.00031490880546357	0.00254839693822913	-0.0866558	NOT
ARHGEF5	-0.452201	11.2419413540121	-3.76038	0.000315560939708004	0.00254983712263301	-0.0885815	NOT
CCT4	-0.19225	11.8653222809463	-3.76036	0.000315579719508298	0.00254983712263301	-0.0886369	NOT
PSMD10	0.230329347005663	12.0911223205539	3.76034371535239	0.000315601058408456	0.00254983712263301	-0.0886998	NOT
USP43	-0.431733	8.24396098069431	-3.75951	0.000316495289609585	0.00255567369036535	-0.0913335	NOT
MANBA	0.367893140781077	10.6457329980552	3.7566245365621	0.000319627855749621	0.00257956848964724	-0.100501	NOT
STRADB	0.179643053678596	13.0631026239388	3.75635020866866	0.000319926804640485	0.00258058096107515	-0.101371	NOT
MAGEB3	-0.224532	7.50091755651841	-3.7558	0.000320522430982127	0.00258398408586892	-0.103102	NOT
PHF6	0.275861877860101	10.0492561314173	3.75558589793613	0.000320761118456931	0.00258450751675427	-0.103795	NOT
BBS12	0.320746958682006	7.84873375821435	3.75399097592196	0.000322508801434902	0.00259718241068908	-0.108852	NOT
PCDHA3	0.296937938971319	8.18061352826418	3.75224615106648	0.000324431136925593	0.00261124931311216	-0.114383	NOT
OVGP1	0.377429369815397	11.0195528669621	3.75185356394128	0.000324865166241141	0.0026119523204206	-0.115627	NOT
PCDHGB5	-0.319276	9.30156305738077	-3.75185	0.000324869691594602	0.0026119523204206	-0.11564	NOT
NAIF1	0.272256889065477	8.43405933220366	3.75164036693391	0.000325101100454026	0.00261240073914272	-0.116303	NOT
NCSTN	-0.201113	11.9026651261037	-3.74838	0.000328726093661066	0.00263913281691038	-0.126622	NOT
C5orf15	0.142439319398017	12.4567974201221	3.74833257401457	0.00032878264822744	0.00263913281691038	-0.126782	NOT
CYP2R1	0.227065125660359	10.5336997937311	3.74800707203745	0.000329147068407469	0.00264063295334018	-0.127812	NOT
ZNF595	-0.456585	10.4720104351152	-3.74778	0.000329405053825325	0.002641278043449	-0.128542	NOT
MSRA	0.267499585034531	12.8790913179944	3.74602064726032	0.000331379351258078	0.00265567697770078	-0.134102	NOT
OGFOD2	0.346041624903595	7.91151937065808	3.74539203494516	0.000332088765554762	0.00265948445034957	-0.136092	NOT
EIF1	-0.221475	13.239673268484	-3.74521	0.00033229714711093	0.00265948445034957	-0.136675	NOT
CDK5RAP2	0.486931378923976	10.8964135841062	3.74512474069242	0.000332390856070986	0.00265948445034957	-0.136938	NOT
CCL7	-0.526136	8.23441978139686	-3.74361	0.000334104505211816	0.0026717582852261	-0.141722	NOT
CARD11	0.329190528033771	7.78782747664111	3.74343256462605	0.000334309402311594	0.00267196026328998	-0.142293	NOT
IL1A	-0.462235	7.9452571402139	-3.74315	0.000334627360736175	0.00267296906479842	-0.143177	NOT
MMP10	-0.658259	8.36154359996763	-3.74301	0.000334795036151638	0.00267296906479842	-0.143643	DOWN
PNPT1	-0.322349	11.8208623260917	-3.74252	0.000335348704879155	0.00267595313110115	-0.145181	NOT
GEN1	0.311062827438995	9.78564631216302	3.74203716522284	0.000335899402220935	0.00267885553324016	-0.146707	NOT
QDPR	0.555510782178192	10.4064911179676	3.74188551168066	0.000336072638498463	0.00267885553324016	-0.147187	NOT
ZMYND12	0.271041009184246	10.506408655919	3.74126140992096	0.000336786456170137	0.00268310752494623	-0.149161	NOT
ALG1	0.300492466713607	9.06346144628971	3.73602141470366	0.000342836940591038	0.00272881551672495	-0.165726	NOT
KLHL23	0.287299735999325	9.57930922727397	3.73597525667272	0.000342890695223809	0.00272881551672495	-0.165872	NOT
SEC24B	0.295284212170861	11.9244984050409	3.73494838026439	0.000344088650815829	0.00273642633133184	-0.169116	NOT
AKAP8	-0.158354	11.0857128882406	-3.73484	0.000344214983590284	0.00273642633133184	-0.169457	NOT
NPAS3	-0.351933	8.37438622064602	-3.73455	0.000344549894822942	0.00273762560662203	-0.170362	NOT
APCDD1L	-0.474452	8.51777417030998	-3.73375	0.00034549415631613	0.00274065539146019	-0.172908	NOT
PEX7	0.387440045788239	11.175607560799	3.73368823341172	0.000345564187495749	0.00274065539146019	-0.173096	NOT
CYB5B	0.357266122570281	10.6957822831872	3.73362981150945	0.000345632741078305	0.00274065539146019	-0.173281	NOT
NRG1	-0.730181	10.6253513429341	-3.7336	0.000345668247571556	0.00274065539146019	-0.173376	DOWN
SOD3	-0.553522	9.19277951667786	-3.73317	0.000346176872947885	0.00274248480218329	-0.174744	NOT
HOMER2	0.332667678581195	10.5115104077952	3.73301675514938	0.000346352896765436	0.00274248480218329	-0.175217	NOT
TOLLIP	0.335074692201854	10.5482332175824	3.73293237694304	0.000346452127423854	0.00274248480218329	-0.175483	NOT
SULT1E1	0.412204885345625	11.397995156826	3.73231368741748	0.000347180547644637	0.00274533958399728	-0.177437	NOT
GFRA3	-0.865183	9.5416	-3.73231	0.000347181911893161	0.00274533958399728	-0.177441	DOWN
RPL7L1	-0.496352	11.5624821503478	-3.7317	0.000347905897868813	0.0027496027231141	-0.179378	NOT
GSTCD	0.554699300437405	9.17718539848322	3.73136990907382	0.000348294524373565	0.00275121229714945	-0.180417	NOT
POLR2G	0.228917848556262	12.0919347918156	3.73118126610122	0.000348517594494642	0.00275151311067585	-0.181012	NOT
PPP1R16A	0.338185676468947	11.9618944486464	3.73011290301141	0.00034978350206935	0.00275989887629269	-0.184384	NOT
CD14	-0.133221	13.9283186570851	-3.72997	0.000349950872709965	0.00275989887629269	-0.184829	NOT
VPS4A	-0.249361	10.8352112254248	-3.72756	0.000352821963289821	0.00278106724004918	-0.192428	NOT
BACH2	-0.758811	9.29779050569114	-3.72636	0.000354261578167452	0.00279093575935524	-0.196215	DOWN
MFNG	0.321632535198144	10.4478165865854	3.72484879122391	0.000356085168423657	0.00280244530731856	-0.20099	NOT
VANGL2	-0.438378	8.39552813704056	-3.72484	0.000356099343205061	0.00280244530731856	-0.201027	NOT
PIN4	0.4627188383826	11.1088613067497	3.72438	0.000356646108447515	0.00280526399632382	-0.202454	NOT
CLSTN2	-0.442465	9.35569833086796	-3.72415	0.000356926031999974	0.00280598192387294	-0.203184	NOT
TRAPPC6A	0.459681909719598	8.98621889283375	3.72361659794869	0.000357575761454342	0.00280960479443839	-0.204875	NOT
SOX7	-0.437375	10.1794282130317	-3.72309	0.00035821513603849	0.00281314252029383	-0.206536	NOT
RBMS3	-0.326462	10.1571486028009	-3.72291	0.000358427568582678	0.00281332541166161	-0.207087	NOT
RAD51C	0.283754527372927	10.1258	3.72223485836941	0.00035925432723834	0.0028181663975452	-0.20923	NOT
ETAA1	0.431078491868013	9.43111232772653	3.72202264696142	0.000359512789644063	0.0028181663975452	-0.209899	NOT
TCF15	-0.450137	8.43795591655528	-3.72194	0.0003596127351446	0.0028181663975452	-0.210157	NOT
SUPT16H	-0.178636	11.7533435535022	-3.72156	0.000360077223424711	0.00282032049563937	-0.211357	NOT
EIF4E3	0.234946270316494	11.0439810714667	3.72071757912305	0.000361106190238641	0.00282306675682073	-0.214011	NOT
CD93	-0.303358	11.9453557488334	-3.72066	0.000361181834619869	0.00282306675682073	-0.214206	NOT
SEMA3C	-0.450161	8.25349626569929	-3.72065	0.000361189413061001	0.00282306675682073	-0.214225	NOT
DOCK2	0.247690312939742	9.61021556403032	3.72058949097827	0.000361262939097517	0.00282306675682073	-0.214414	NOT
ZNF786	-0.345494	9.15415378267232	-3.7205	0.000361376839114339	0.00282306675682073	-0.214707	NOT
NLRP9	-0.476094	7.95014310359536	-3.71963	0.000362443587620417	0.00282991386995595	-0.217448	NOT
FMO3	0.126429395699883	14.1102702943679	3.71937274960528	0.000362755169406055	0.0028308606451971	-0.218247	NOT
ERBB3	0.254367768526829	11.3825823945499	3.71917511750701	0.000362998101700371	0.00283096612236261	-0.21887	NOT
POLR1B	-0.340225	8.53214091935768	-3.71905	0.000363149345264748	0.00283096612236261	-0.219257	NOT
HPRT1	-0.182455	10.8259846964523	-3.71814	0.0003642711588108	0.00283822379054575	-0.222125	NOT
EBNA1BP2	-0.216963	11.9023254393334	-3.71677	0.000365967067634119	0.00284994458847638	-0.226443	NOT
EXT1	-0.528176	11.8647857645791	-3.71638	0.000366454987632952	0.0028522509084524	-0.227682	NOT
AMDHD2	0.359750700881473	8.53035982270061	3.71467	0.000368583663293997	0.00286731872794713	-0.233067	NOT
CYB5R1	0.441317712649696	10.3360249174445	3.71422898363194	0.000369128643407002	0.00287005720963709	-0.234441	NOT
ZNF691	0.419597716498829	9.26578293912515	3.71402328623762	0.000369385719811748	0.00287055548405431	-0.235088	NOT
ADH7	0.377324503579894	8.49962849664968	3.71340553280504	0.000370158800209589	0.00287490176796703	-0.237032	NOT
CPEB4	-0.342429	11.9776393134791	-3.71327	0.000370331571024932	0.00287490176796703	-0.237465	NOT
NPY1R	0.246903462891014	10.6686711734255	3.71265910495443	0.000371094963290939	0.0028793252394311	-0.23938	NOT
SLC4A8	-0.625794	8.86828381043612	-3.71247	0.000371330537436983	0.00287965089355458	-0.23997	DOWN
RALGAPA1	-0.166459	10.9703963925661	-3.71223	0.000371638595134614	0.0028805380219032	-0.240741	NOT
WDSUB1	0.291981704354929	10.5302306860831	3.71166936864199	0.000372339757039238	0.00288446955531335	-0.242493	NOT
YTHDC1	-0.147625	12.6436086006548	-3.71108	0.000373077066962885	0.00288858299561106	-0.244332	NOT
C2orf76	0.245110190927036	10.6157189368152	3.71094038281299	0.000373259144652714	0.00288858299561106	-0.244785	NOT
SPATA3	-0.620585	8.58732737340937	-3.71058	0.000373715391030179	0.00288924047193238	-0.245921	DOWN
PYGB	0.304261857148872	8.80957936357651	3.7105656459657	0.000373732598359412	0.00288924047193238	-0.245964	NOT
SYS1	-0.200878	11.3348150909672	-3.70967	0.000374865515628064	0.00289649333997497	-0.248777	NOT
RASGRP1	0.316214811631771	8.9115582488786	3.70791315494704	0.000377100211679201	0.00291224742913626	-0.254302	NOT
THNSL1	0.292008178734427	11.1700081932149	3.70698332598469	0.000378287547134425	0.0029199008697859	-0.257224	NOT
SQLE	0.415900612776729	10.7531254777134	3.70637097383254	0.000379071425841198	0.0029244338111836	-0.259148	NOT
TMCO2	-0.633892	8.49052471393246	-3.70557	0.000380102145774976	0.00292837844553611	-0.261672	DOWN
MKX	-0.424814	8.46950837393145	-3.70552	0.000380160815973192	0.00292837844553611	-0.261816	NOT
STX10	0.3235123224955	9.82471795489215	3.70551218522211	0.000380173374904546	0.00292837844553611	-0.261847	NOT
GAS8	-0.355261	10.1725996896518	-3.70521	0.000380560149927989	0.00292882540975542	-0.262792	NOT
GATA5	0.229634365666505	7.48907849973729	3.70501509949064	0.000380812599351265	0.00292882540975542	-0.263408	NOT
ITPR1	-0.388121	11.0533490795467	-3.70501	0.000380822128712316	0.00292882540975542	-0.263431	NOT
JOSD1	-0.340937	11.5973911154131	-3.70476	0.000381135696166577	0.00292972214200603	-0.264196	NOT
EHD4	-0.53459	8.72979786211588	-3.70438	0.000381630197546377	0.00293109990011226	-0.265401	NOT
ACBD4	0.522233577335715	9.50825984100432	3.70431931548674	0.000381709056509173	0.00293109990011226	-0.265593	NOT
SMAD7	0.404834944293466	10.2372348213958	3.70361262555266	0.000382621620293518	0.00293659132107626	-0.267813	NOT
MAP1LC3C	-0.583126	8.61980418083684	-3.7033	0.000383020881298429	0.00293810020905887	-0.268782	NOT
KIF3B	0.229212392407968	11.660403116257	3.70315529629943	0.000383213285301479	0.00293810020905887	-0.269249	NOT
PDGFRA	-0.188852	11.1639371081121	-3.70208	0.000384611506940407	0.00294730116137641	-0.272634	NOT
DBT	0.20175872582189	12.6481372164659	3.70167873282773	0.000385129522493275	0.00294975103891091	-0.273885	NOT
ICAM4	-0.496459	7.96021364438004	-3.70143	0.000385454650967755	0.00295072181085661	-0.274669	NOT
BMP4	0.389650816890677	10.393940279882	3.7008184878653	0.000386250120463736	0.00295529027354815	-0.276585	NOT
MMP2	-0.433972	8.71550898894017	-3.70031	0.000386919386067698	0.00295888891947092	-0.278194	NOT
C1GALT1	0.224062312877468	10.9909569594314	3.69900814890521	0.000388618500116436	0.0029703553806433	-0.282266	NOT
ZNF674	-0.482701	9.68869789530635	-3.69793	0.000390040586377414	0.00297969372459048	-0.28566	NOT
KLHL21	-0.367706	10.9702296828729	-3.69773	0.000390299428070127	0.00298014049954572	-0.286276	NOT
ZNF780A	0.312177898435685	9.50712571020818	3.69710189875522	0.000391127286390053	0.00298492932671403	-0.288245	NOT
FANCC	0.312788384880352	10.7987284279173	3.69668091170971	0.00039168341425066	0.00298764056593042	-0.289566	NOT
HNRNPM	-0.194614	11.1853999375458	-3.69604	0.000392533513011259	0.00299259019606841	-0.29158	NOT
USP49	-0.454781	8.77830190105849	-3.69571	0.000392966580812443	0.0029943570302276	-0.292605	NOT
FGB	-0.105445	14.527926078723	-3.69551	0.000393229154199826	0.00299482357376764	-0.293226	NOT
DDX54	-0.340892	10.5312097121375	-3.6943	0.000394841892853383	0.00300556720281536	-0.297029	NOT
POLH	0.330043306556567	8.29832892183057	3.6925197616041	0.000397220946912671	0.00302060249926444	-0.30261	NOT
EEF2K	-0.231669	11.0540406589494	-3.69252	0.000397223241129572	0.00302060249926444	-0.302616	NOT
CHST13	0.307613013730768	11.786054523859	3.69084822925867	0.000399466269789378	0.00303610694780133	-0.307847	NOT
PIGF	0.316858221408211	11.2944934436916	3.69062718622976	0.000399764092920945	0.00303681875286319	-0.30854	NOT
ZNF607	0.204959354384908	7.86828505423749	3.69015550004948	0.000400400327354425	0.00304009926956086	-0.310017	NOT
APOF	-0.268665	12.7116105097688	-3.68956	0.000401201537822126	0.00304462840488076	-0.311874	NOT
CCDC125	0.323951992942898	9.1065090686446	3.68680862024906	0.000404942509427533	0.00307145073188431	-0.320497	NOT
TMEM79	0.353406062484148	8.79952682455876	3.68649761559305	0.000405367065513683	0.00307310383916948	-0.32147	NOT
VWF	-0.557991	10.7903709570879	-3.68563	0.000406548965125371	0.00308049378872887	-0.324175	NOT
NOS3	-0.470778	9.84439301399169	-3.68521	0.000407129928910158	0.00308332513371166	-0.325501	NOT
TBX15	0.641462866751129	11.161643453837	3.68453080816022	0.000408061796766611	0.00308880975323489	-0.327625	UP
C2orf15	0.268075203556596	8.6902582424898	3.68406936886581	0.000408696479397044	0.0030920404041463	-0.329069	NOT
FOLH1B	0.546253108834813	10.7407998206967	3.68186997294491	0.000411734541475952	0.00311344157087611	-0.335948	NOT
PPP1R1B	-0.310859	7.81628416347936	-3.68066	0.000413408380005836	0.00312451028669045	-0.339717	NOT
IGFBP6	-0.435214	9.59377202673291	-3.68029	0.000413932027041924	0.0031268791113365	-0.340892	NOT
ZNF766	0.253922544645647	10.0292507056072	3.67863533069979	0.00041624164860647	0.00314273009206733	-0.34606	NOT
MSRB2	0.148779922117754	13.2732860608383	3.67838964313829	0.000416585896469004	0.0031437334470218	-0.346828	NOT
MTHFR	-0.33507	10.6697538050917	-3.6772	0.000418256390454028	0.00315411483141872	-0.350545	NOT
IFIH1	0.38379031519558	10.284640955673	3.67704546151047	0.000418474108539895	0.00315411483141872	-0.351028	NOT
RDH16	0.213323348754588	13.8041736821015	3.67689604522463	0.000418684499868645	0.00315411483141872	-0.351495	NOT
BOLA1	0.519391463036279	9.49775141521347	3.67680710141294	0.000418809788359014	0.00315411483141872	-0.351773	NOT
CLDN14	-0.615483	11.1816324474315	-3.67422	0.000422462852831079	0.00318001643370925	-0.359838	DOWN
ZCCHC17	0.32689369993443	10.3501616926492	3.67387643864638	0.000422957987212619	0.00318213308133561	-0.360926	NOT
SMG1	0.188664328989941	10.8029774232068	3.67369038122145	0.000423222656054636	0.00318251455316312	-0.361507	NOT
RETNLB	-0.504948	8.40128354594326	-3.67306	0.000424116720612457	0.00318762612551273	-0.363467	NOT
C17orf58	0.214148342324979	11.7219666321702	3.6723780238919	0.000425093976426456	0.00319335747745814	-0.365604	NOT
HSD3B1	0.363776592915582	7.96472279736949	3.67196240842566	0.000425688250175206	0.00319620748768602	-0.366901	NOT
IRS1	0.30219033883421	12.2098201477224	3.67170790904235	0.000426052539555601	0.00319732869492937	-0.367695	NOT
RTN1	0.406469434259242	9.58852383055708	3.67125005472593	0.000426708656627043	0.00320063769978347	-0.369124	NOT
AOC2	-0.392267	8.37928566048854	-3.67068	0.000427522564732079	0.00320462908410703	-0.370894	NOT
TEAD2	-0.391951	9.9939357963728	-3.67058	0.000427671691001241	0.00320462908410703	-0.371218	NOT
TMOD1	-0.355253	11.6203288656837	-3.67004	0.000428444415301589	0.0032076332530177	-0.372894	NOT
FAM111A	0.196548174283363	11.9483054746802	3.66987757922761	0.000428681209346923	0.0032076332530177	-0.373407	NOT
REM1	-0.529307	8.90895265399013	-3.66985	0.000428719571534166	0.0032076332530177	-0.37349	NOT
CTTNBP2	0.257469242190609	7.57170483390172	3.66968035406422	0.000428965377070137	0.00320785873229825	-0.374022	NOT
FCRL3	0.281134290576503	8.21570781352122	3.66880996832997	0.000430221594158903	0.00321563617664298	-0.376737	NOT
MED22	0.380654040062806	9.16756495844666	3.66812047506758	0.00043121921277028	0.00322147391800359	-0.378888	NOT
PXMP2	0.218523787173508	13.3084026535787	3.66668832072974	0.000433298409160686	0.00323281102799905	-0.383354	NOT
PLAC9	-0.403684	10.0775941757892	-3.66667	0.000433323417343864	0.00323281102799905	-0.383407	NOT
MUC20	0.387775122063214	8.12563907646933	3.6666261993619	0.000433388812009554	0.00323281102799905	-0.383548	NOT
GCM1	-0.380663	8.1673088075876	-3.66615	0.000434078509967422	0.00323633271040372	-0.385024	NOT
YRDC	-0.473171	10.0971972997133	-3.66543	0.00043512627014439	0.0032425191092824	-0.387262	NOT
XPA	0.467288578650205	8.94903889782587	3.66400018415452	0.000437226789823357	0.00325654044658618	-0.391733	NOT
TMEM14A	0.3982595529398	12.3748318178721	3.6634564155146	0.000438025546168993	0.00326031539506855	-0.393428	NOT
NSDHL	0.256040693655284	12.1102426080068	3.66335680980834	0.000438172009865674	0.00326031539506855	-0.393738	NOT
[truncated: 12,875 more rows]

## Sheet: Sheet2
Supplementary Table 2. DEGs between MASLD patients and healthy controls
gene	logFC	AveExpr	t	P.Value	adj.P.Val	B	change
ATF3	-1.26069	10.7308696283953	-10.2869	1.85482404566879e-16	2.66443437991326e-12	26.8707728666186	DOWN
THBS1	-1.52349	11.0044920040222	-10.1424	3.58267363172416e-16	2.66443437991326e-12	26.2397	DOWN
RAB26	1.09651317878994	11.562288124849	10.052377548468	5.40375666806194e-16	2.67918255602511e-12	25.8455516897956	UP
FOSB	-3.34737	10.1181851697696	-9.8534	1.3418941871028e-15	4.98983353474178e-12	24.9729252908474	DOWN
NR4A1	-1.86855	9.54884892893498	-9.61018	4.08910199836013e-15	1.1157636145439e-11	23.9033058066934	DOWN
FILIP1L	-1.17948	10.5845335853784	-9.58926	4.50086169642558e-15	1.1157636145439e-11	23.8111739405793	DOWN
GRIA3	1.11858521972547	9.04080449182564	9.37000259095883	1.23137011329784e-14	2.61648558074172e-11	22.8444404974007	UP
TMEM169	1.0371033601198	9.31226713513725	9.10851083631325	4.09586065475754e-14	7.61522892235796e-11	21.6894103780171	UP
EMP1	-1.50227	10.4400898287723	-9.0639	5.02845933741372e-14	8.13893880151883e-11	21.4922058268799	DOWN
FMO1	1.50713101789177	9.12983663406151	9.04552416984831	5.47192335721314e-14	8.13893880151883e-11	21.4109527053033	UP
KCNK1	-1.09829	10.5316881349475	-8.87473	1.20033087857341e-13	1.62306558980917e-10	20.655609361309	DOWN
FOS	-2.238	11.9142011860423	-8.82188	1.53068620913085e-13	1.89728555621769e-10	20.4217972844564	DOWN
WNT5A	1.14515963827285	9.84500779531683	8.52318490749521	6.04459580302867e-13	6.42195128387489e-10	19.1006027265038	UP
P4HA1	-1.14212	11.7990748202934	-8.50495	6.57295802892234e-13	6.51774518147939e-10	19.0199760171558	DOWN
CDH19	-0.958771	9.98500226822099	-8.47591	7.51121170790649e-13	6.98261018396257e-10	18.8915917438288	DOWN
CRISPLD2	-1.09981	10.6930472079789	-8.3926	1.1013792121461e-12	9.33392179499737e-10	18.5233015477976	DOWN
SLC29A1	0.635529061966332	11.5018330684955	8.38709397801591	1.12955891024575e-12	9.33392179499737e-10	18.4989910934307	UP
NAT8B	1.3119470072033	9.89872348030043	8.35864374971641	1.28720443634182e-12	9.68851003874099e-10	18.3732746129591	UP
NCOA7	-0.791764	10.861794795931	-8.35603	1.30274439138645e-12	9.68851003874099e-10	18.3617268698216	DOWN
CALCA	-1.52107	8.43219800236066	-8.302	1.66950156636448e-12	1.18248410943358e-09	18.1230248907445	DOWN
SLC11A1	-1.23564	8.85398073519693	-8.26922	1.9404740530762e-12	1.27698407545418e-09	17.9782823473659	DOWN
ARAP2	-0.654509	10.4350752329268	-8.26542	1.97462913375327e-12	1.27698407545418e-09	17.9614909664596	DOWN
NR4A2	-1.25428	9.04369039704134	-8.22729	2.35211165498404e-12	1.43569612744431e-09	17.7931418129018	DOWN
ARID5B	-0.796745	10.9253789490819	-8.22171	2.41309689297483e-12	1.43569612744431e-09	17.7685074054368	DOWN
SRF	-0.638288	11.218394951246	-8.16316	3.15620106735042e-12	1.80558979522193e-09	17.5101442968032	DOWN
HBEGF	-1.29842	9.2888496054402	-8.13087	3.65960796222912e-12	2.01603736408133e-09	17.3677187529243	DOWN
IFIT2	0.885501620734708	11.0397283300955	8.06172466370987	5.02349927490182e-12	2.62114626205674e-09	17.0628453054578	UP
IGFBP2	-1.38907	11.5714977454613	-8.05798	5.11047745056109e-12	2.62114626205674e-09	17.0463237147269	DOWN
GADD45G	-1.81662	10.7551429369628	-8.04081	5.5283607677474e-12	2.74096126864916e-09	16.9706758465818	DOWN
CCDC150	0.765829712383362	10.1308288501493	7.92438203033993	9.41713030777478e-12	4.37719988118257e-09	16.4580233610498	UP
ME1	0.971339587449159	10.3055877341576	7.84692318530348	1.34158226886442e-11	6.04687717184528e-09	16.1173940800839	UP
GPRC5A	-1.24216	8.88558909024796	-7.77681	1.84750699953764e-11	7.85137688889225e-09	15.809409906957	DOWN
ISM1	0.812507048437209	8.44014829424514	7.76726939787468	1.92968602295567e-11	7.97281941817849e-09	15.7675224672312	UP
MYC	-1.61989	11.6469701830428	-7.75855	2.00792333797983e-11	8.07185181867891e-09	15.7292698390788	DOWN
ANGPTL4	-0.73374	12.8328829695396	-7.74698	2.11673253582789e-11	8.28533677313263e-09	15.6784772159148	DOWN
JUNB	-1.80431	10.842401404251	-7.66056	3.13800141043855e-11	1.19678546099649e-08	15.2995413664368	DOWN
RRP12	-1.00825	9.54854086523656	-7.64001	3.44577098455953e-11	1.28130994060846e-08	15.209492899928	DOWN
TBX10	0.90316191098718	8.79697836611103	7.6345519852172	3.53234708302332e-11	1.28146659787534e-08	15.1856099214864	UP
FOSL2	-1.2511	10.1725462649631	-7.62533	3.68366234200568e-11	1.30454270654744e-08	15.1452403223183	DOWN
PLEKHH3	0.701038477703723	9.86963963536702	7.58705823647122	4.38404619775561e-11	1.51647216617249e-08	14.9777148403823	UP
TGFBR3	-0.653046	11.6520056095898	-7.55998	4.95807434105669e-11	1.67605449429266e-08	14.8592939788576	DOWN
PPP1R3C	0.758861318108563	12.4651176913264	7.4894714332061	6.8289950577326e-11	2.17120140754057e-08	14.5511757538022	UP
PEG10	1.36807902857414	9.69940931064079	7.48844961623711	6.86072785763121e-11	2.17120140754057e-08	14.5467142198445	UP
SOCS2	-1.47363	11.6217230735871	-7.46673	7.5709668353425e-11	2.29817470834458e-08	14.4519151240652	DOWN
IRAK3	-0.78101	9.50096876656294	-7.42881	8.99080343537143e-11	2.67458420595429e-08	14.2865077467928	DOWN
APOLD1	-1.79329	9.67036988142985	-7.39958	1.02639189759177e-10	2.95369934696621e-08	14.1590670311621	DOWN
TP53I3	1.06803	10.2650720241463	7.39824040046705	1.0326231413355e-10	2.95369934696621e-08	14.1532425913915	UP
CCDC121	0.757863235253004	9.34071833819235	7.34279440799285	1.32709799408976e-10	3.72438784228134e-08	13.9118170971084	UP
FGF14	-1.23761	9.08581465334176	-7.29395	1.65490302060321e-10	4.54904442416798e-08	13.6994101360428	DOWN
FOXC1	-1.16335	8.71530365335924	-7.29034	1.68211270222696e-10	4.54904442416798e-08	13.6837186365262	DOWN
SEC14L3	0.837080162660758	8.27197262685246	7.28227886183486	1.7444570196222e-10	4.63340244818938e-08	13.6487022038161	UP
ACTG2	-1.41795	9.7367766772598	-7.21195	2.3957412522794e-10	5.9909411925384e-08	13.3434656411125	DOWN
PPP1R15A	-1.17056	10.5849921649331	-7.21162	2.39936812475489e-10	5.9909411925384e-08	13.3420102492637	DOWN
HIVEP1	-0.874192	10.3893811103691	-7.21002	2.41667656012037e-10	5.9909411925384e-08	13.3350948907887	DOWN
PADI4	-1.02199	8.49851307806557	-7.18877	2.6595405977177e-10	6.38032368555695e-08	13.2429664989291	DOWN
UGT2A3	0.607803383247098	11.7295807607991	7.17812847947369	2.79008143454028e-10	6.58724940592891e-08	13.1968674178549	UP
FZD7	-0.726916	9.31975732301562	-7.16249	2.99352997343972e-10	6.77161240870197e-08	13.1291569612098	DOWN
DNMT3L	1.05813105700273	10.6687451596624	7.16166329994797	3.00474935440588e-10	6.77161240870197e-08	13.1255581539349	UP
FAM107A	-1.29432	10.5168900204173	-7.15008	3.16549387167347e-10	7.02739639511511e-08	13.0754228006289	DOWN
ZRANB3	0.590471967847158	9.30902081975467	7.12806955687206	3.49495885776257e-10	7.64470853681773e-08	12.980173649076	UP
MAMDC4	0.860406225778617	11.2871168512963	7.11851098175145	3.6484274910743e-10	7.86474065249843e-08	12.9388334253265	UP
FBXO27	0.6487904669841	8.9341148372672	7.05866631985048	4.77351015627029e-10	1.0143027152052e-07	12.6802846890242	UP
IGFBP1	-1.8577	12.4440358592216	-7.04872	4.99125804304307e-10	1.045633410313e-07	12.6373799772298	DOWN
IL6	-2.12513	9.06173063934794	-7.0435	5.1096384836528e-10	1.05556615008127e-07	12.6148336824354	DOWN
INHBE	0.721439588146768	12.3484684578976	7.01948648739674	5.69047448801115e-10	1.1594536648586e-07	12.5112792921833	UP
CYP7A1	2.02691722647966	10.535355928485	6.99205885260075	6.43449640047759e-10	1.293333776496e-07	12.3930963535222	UP
RAPGEFL1	0.928813246900155	8.50929476092975	6.96800475027811	7.16603374120783e-10	1.41408420120493e-07	12.2895385652153	UP
GINS2	1.05566840456795	9.85559011734787	6.95475428525707	7.60368503454241e-10	1.46215145046257e-07	12.2325286720023	UP
NOL4	0.954478985525524	9.4372042719162	6.94722182122579	7.86420035209125e-10	1.46215145046257e-07	12.2001319136887	UP
KLF5	-1.01249	9.58983340442961	-6.9228	8.77125251155993e-10	1.5996709604838e-07	12.0951600839845	DOWN
TGFB3	-1.29928	10.3385302271753	-6.92097	8.84324058353298e-10	1.5996709604838e-07	12.0873000332681	DOWN
ASIP	-0.648533	8.89684723002178	-6.91887	8.92649520775551e-10	1.5996709604838e-07	12.0782892748671	DOWN
SIPA1L2	-0.81921	11.210475035738	-6.90805	9.36874593604935e-10	1.65893722681903e-07	12.0317906659412	DOWN
CNTNAP2	0.811259748031719	10.9599782545333	6.89584738851929	9.89335730396038e-10	1.7312211357542e-07	11.9793997717392	UP
CD247	0.640523911474001	10.3390570525932	6.88176908273966	1.05349384564271e-09	1.82205435582439e-07	11.9189820264751	UP
RNF43	1.07035413772785	9.97319095178878	6.8706719692326	1.10696171759731e-09	1.89252282615429e-07	11.8713798754714	UP
OSMR	-1.06214	10.4592050563202	-6.8623	1.1490784076207e-09	1.94220366306253e-07	11.835476201866	DOWN
KALRN	-0.623698	8.24295982435868	-6.84341	1.25004658931639e-09	2.08912280556089e-07	11.754500256011	DOWN
CIT	-1.0061	8.79361036584533	-6.83906	1.27450964206543e-09	2.1063396017868e-07	11.7358667093622	DOWN
PACRG	0.745664617108128	9.1758656039053	6.83644621770735	1.28941615174479e-09	2.107557784731e-07	11.7246870576087	UP
P2RY2	0.880764886752976	9.14287916334029	6.82572723733667	1.35247307557931e-09	2.18659614414854e-07	11.6787834457253	UP
HELB	-0.682737	8.54258981846293	-6.8166	1.40857054340206e-09	2.25280411425401e-07	11.6397114205772	DOWN
FRMD7	0.723164817040661	8.08954117542057	6.80981082082714	1.45179045781869e-09	2.297226730808e-07	11.610656202381	UP
C19orf25	0.706264026850073	9.2801405709296	6.79571073081251	1.54579781836316e-09	2.36426393945953e-07	11.5503378385702	UP
ENO3	0.852846058731901	12.3999184059902	6.79337188670832	1.56196474366379e-09	2.36426393945953e-07	11.5403357158197	UP
CREB5	-1.14147	9.32013721669371	-6.7917	1.57363271484801e-09	2.36426393945953e-07	11.5331811447402	DOWN
IL2RB	0.628177590734735	9.84105261976362	6.76161145422318	1.79884166669293e-09	2.62313440690104e-07	11.4046011352744	UP
TRHDE	1.01165162496401	8.75484747074362	6.72195109270533	2.14519476380241e-09	3.07187012342861e-07	11.2353429020507	UP
ARL14	-1.35954	8.58408996261327	-6.71984	2.16537414946781e-09	3.07187012342861e-07	11.2263436889654	DOWN
FPR1	-1.05459	9.48345181391193	-6.71951	2.16852469382818e-09	3.07187012342861e-07	11.224946247815	DOWN
MOGAT2	0.977722878605696	9.09275554183938	6.71359577175326	2.22619444720988e-09	3.12381284979243e-07	11.1997192862445	UP
BRCA1	1.03222739351144	10.2177133928336	6.69318348623928	2.43705565726243e-09	3.38773512580574e-07	11.1127407570479	UP
ZSCAN2	0.685386918539794	10.1992018564457	6.67148330713057	2.68295694071892e-09	3.69502792002345e-07	11.0203545682108	UP
CKAP2	0.785405418408818	8.82294907118689	6.66319387992836	2.78324961731035e-09	3.76345952798856e-07	10.9850852571972	UP
EGR1	-1.3504	12.0276199578477	-6.64971	2.95440699809842e-09	3.95890537745188e-07	10.9277341584239	DOWN
SPTLC3	0.800574803411138	8.74757914111315	6.64332492377576	3.03902282168416e-09	4.03593084372591e-07	10.9005982358105	UP
SOCS3	-1.85737	9.93653361958097	-6.62602	3.28072533105955e-09	4.24326161514606e-07	10.8270591742089	DOWN
KLF6	-0.850693	11.634334118105	-6.62403	3.30963261998997e-09	4.24374789566645e-07	10.8186294411499	DOWN
SOCS1	-1.29528	9.28059201205365	-6.62173	3.34353419689843e-09	4.25057501236472e-07	10.8088366790456	DOWN
TNFSF10	0.727887913026321	12.4489172714142	6.61719408759398	3.41116879951533e-09	4.29980717999925e-07	10.7895932345172	UP
RRS1	-1.09043	10.8554398129343	-6.60867	3.54205009135641e-09	4.4224805484862e-07	10.7534155937081	DOWN
KLF4	-1.29464	9.31557497224201	-6.60702	3.56795526299815e-09	4.4224805484862e-07	10.7464138016929	DOWN
ZFP36	-1.13214	10.3551168031296	-6.56754	4.24713476662138e-09	5.05375060149811e-07	10.5789922307794	DOWN
OXCT2	-0.824435	9.34156751662075	-6.54345	4.72287331958846e-09	5.53133998075266e-07	10.4769911894213	DOWN
PTGS2	-1.39299	10.5688735718816	-6.53539	4.89355440908682e-09	5.68646314693417e-07	10.4428863014699	DOWN
CRYM	0.632686615813724	10.9171702542658	6.52212881772217	5.18763375539511e-09	5.98146236261604e-07	10.3868253316318	UP
LRRC31	0.896868670604843	9.82064606573731	6.51042543358345	5.46176461876923e-09	6.24909899535181e-07	10.3373605784502	UP
DMRTA1	0.697532773513166	10.4601981270641	6.48884128985202	6.00548241968109e-09	6.81874393208676e-07	10.2462049594609	UP
CX3CR1	0.655876324106372	9.7661150101819	6.47563154372118	6.36433153456358e-09	7.15655361555783e-07	10.1904621733407	UP
RGS1	-1.01137	9.99560794278224	-6.47439	6.39923108020163e-09	7.15655361555783e-07	10.1852097898046	DOWN
ZNF93	0.637876694603392	8.74652502883468	6.46242795319593	6.74421353612687e-09	7.48607702510083e-07	10.1347802153269	UP
EGR3	-1.29138	8.66919856446337	-6.46006	6.81466290754236e-09	7.50824415457667e-07	10.1247998965049	DOWN
ZC3H12A	-1.41571	9.54987800199996	-6.44832	7.17486538524752e-09	7.6776221395807e-07	10.0753328310497	DOWN
MMP19	-1.00604	9.01949924614612	-6.43929	7.46473011172689e-09	7.78798350069455e-07	10.0372977887218	DOWN
KRT222	1.17276702249424	9.08487591174898	6.43859960799113	7.48743875621434e-09	7.78798350069455e-07	10.0343807592867	UP
EPHA2	-1.13294	10.0126185525529	-6.43686	7.54483709965899e-09	7.79318798752277e-07	10.0270469715593	DOWN
GCK	1.5792053662111	9.51256216676737	6.42989453295793	7.77871098189982e-09	7.96232039870457e-07	9.99773121820417	UP
WT1	-0.858614	8.38308355507426	-6.42881	7.81564325810722e-09	7.96232039870457e-07	9.99318261279277	DOWN
NR4A3	-1.10006	8.50433043042158	-6.42607	7.91028274786041e-09	7.96297795096606e-07	9.98162422580251	DOWN
TMEM80	0.609242468350924	9.68859728147944	6.4256906453201	7.92336114523986e-09	7.96297795096606e-07	9.98003784599755	UP
MYL6B	0.792530586181161	10.305140193834	6.41973668949552	8.13279442999113e-09	8.11860297662336e-07	9.95498498710449	UP
KLF11	-0.776655	11.1910556183845	-6.41487	8.30815403266148e-09	8.18380682660972e-07	9.93449983089414	DOWN
C2CD4B	-0.965545	8.91594333850945	-6.40373	8.72342418999899e-09	8.53632969750296e-07	9.88766493778317	DOWN
GEM	-1.06527	10.5098243713848	-6.39662	8.99896210138149e-09	8.74840276444107e-07	9.85780510140428	DOWN
SLC7A1	-1.17058	8.77244761929244	-6.36881	1.01630008645446e-08	9.6900304396946e-07	9.74100911678774	DOWN
FNDC5	0.978893559744814	11.6980021190824	6.36100046007255	1.05159507504299e-08	9.89963616847434e-07	9.70823256406735	UP
HAS2	-1.1916	8.86977127771321	-6.35497	1.07965172155986e-08	1.00367123165509e-06	9.68295400385274	DOWN
FOXO1	-0.775334	11.6522817694246	-6.33524	1.17679390623236e-08	1.08047114575927e-06	9.60024449980088	DOWN
RASL11A	-0.594492	10.7590670129634	-6.32676	1.22113614598718e-08	1.10751091679349e-06	9.56473774965974	DOWN
RMND1	0.738953492538508	10.4865444140533	6.32306	1.24104097582709e-08	1.11874202875467e-06	9.54921678732475	UP
CLCF1	-0.880978	8.98437027840611	-6.31475	1.28680309034576e-08	1.15300657625318e-06	9.51445812534086	DOWN
C12orf76	0.710867241137297	9.36543612222761	6.30936248118709	1.31739268707907e-08	1.17334723518647e-06	9.49190700139214	UP
DDO	0.674119813945585	9.20012077705281	6.29696700772442	1.39050180440748e-08	1.23109070468791e-06	9.44006543245241	UP
PRKAB2	0.602598820074078	11.8581293647744	6.28357975106961	1.47397019506527e-08	1.28430543217752e-06	9.38411405419766	UP
BCAR3	0.611654641930917	10.4830849757116	6.26681301553378	1.58552604513911e-08	1.35535140203443e-06	9.31409458421895	UP
MAL2	0.692406775209724	11.4635881044699	6.25555307032505	1.66508687477808e-08	1.40701865500272e-06	9.26710737755236	UP
HDC	-0.790745	10.2787337950486	-6.25543	1.66601354177095e-08	1.40701865500272e-06	9.26657344723551	DOWN
GADD45B	-0.868468	12.7372263428206	-6.2489	1.71390440557926e-08	1.43216933306662e-06	9.23937662431844	DOWN
ADAMTS1	-1.51317	10.8924257054846	-6.2433	1.7561374151952e-08	1.45465940376899e-06	9.21601675720444	DOWN
ZNF331	-0.611114	11.2832093465454	-6.23659	1.80806080254726e-08	1.48580642967337e-06	9.18805578487154	DOWN
AGFG2	0.67809152263777	9.47548	6.21671731520863	1.97098319440613e-08	1.61079143041741e-06	9.1052684271425	UP
JUN	-0.969913	12.7479555082759	-6.21479	1.9875674083852e-08	1.61546872307767e-06	9.09722878168587	DOWN
ENHO	0.653873221154893	11.8130091121969	6.20408617929928	2.08197099773134e-08	1.6830019902313e-06	9.05270571126891	UP
ZNF460	-0.596425	10.4306829721764	-6.19859	2.13214027858288e-08	1.71321125786466e-06	9.02986019514717	DOWN
PRKCZ	0.786615769444046	10.1704334044063	6.17909048438053	2.32011980518043e-08	1.83560967990711e-06	8.94879898537478	UP
CEBPD	-0.766857	12.5673849683447	-6.13491	2.80868692481731e-08	2.19256360524927e-06	8.76548747856216	DOWN
MARVELD3	0.639956682843889	9.9882430236854	6.12933287897041	2.87712505378886e-08	2.22887281510706e-06	8.74239660787667	UP
KBTBD3	0.760153660898166	10.2102551496071	6.12606416982179	2.91802466211963e-08	2.23776260195164e-06	8.72885823371174	UP
C19orf44	0.723626148083091	8.79774440715758	6.12601137375784	2.91868996086202e-08	2.23776260195164e-06	8.72863958359626	UP
LRRN3	0.773029	9.46386978651359	6.10969	3.13166961151494e-08	2.37655376539149e-06	8.66109021649437	UP
GPR27	-0.663347	8.39180245199168	-6.10038	3.25997074433409e-08	2.44892953794067e-06	8.62258361163701	DOWN
MYBPH	-1.06393	8.53101681947735	-6.09302	3.36511936526293e-08	2.50263927194604e-06	8.59214044573472	DOWN
PRSS3	0.99339750992122	8.56580920357261	6.08997471027524	3.40957388447837e-08	2.51003358207859e-06	8.57955515397973	UP
FRAT1	0.992284100312026	10.4905818361286	6.08888058953581	3.42568789271181e-08	2.51003358207859e-06	8.57503372508152	UP
PRRG2	0.745427736031495	8.55835199110415	6.06246838880353	3.83832520562431e-08	2.77141985963379e-06	8.46597577565891	UP
TEAD4	-0.817767	10.0555740601392	-6.06115	3.86009816178233e-08	2.77367633132127e-06	8.46055220721458	DOWN
CHRNB1	0.770712592259779	9.86461234835837	6.05464308943781	3.96974064969356e-08	2.82982103681575e-06	8.43369786832081	UP
FOSL1	-1.46849	8.94618420853014	-6.05426	3.97628477003154e-08	2.82982103681575e-06	8.43211860673038	DOWN
FAM124B	1.01313420748721	9.5568306995142	6.04151374798182	4.20027692576813e-08	2.97499614256549e-06	8.37957627920116	UP
CSF3	-0.850521	8.33543654354764	-6.03284	4.35971078527145e-08	3.0476456390106e-06	8.34385943874998	DOWN
MMP25	-0.718555	8.65103430457395	-6.03231	4.36973574223955e-08	3.0476456390106e-06	8.34165751956766	DOWN
ZNF219	0.648059236994387	9.03965693933454	6.01907538109643	4.62523771044716e-08	3.19980398628795e-06	8.28718198271034	UP
ADAMTS4	-0.902392	7.69143451719824	-6.01612	4.68428727769563e-08	3.22565226705763e-06	8.2750210318195	DOWN
GPM6B	-0.921557	9.54239199468794	-6.01498	4.70718980732454e-08	3.22648576931545e-06	8.27034563578017	DOWN
TNIK	-0.728062	9.44338930036261	-6.01053	4.79798989089226e-08	3.27363768977667e-06	8.25203088838429	DOWN
MAF	0.648569175920626	10.7797470087263	6.00850410498707	4.83988508000733e-08	3.287143866668e-06	8.2436971431415	UP
PPAN	-0.683757	9.86053099391941	-6.00624	4.88718562779913e-08	3.30418177399474e-06	8.23437453642302	DOWN
PPRC1	-0.880444	11.2480458924603	-5.99836	5.055012770285e-08	3.40218370792847e-06	8.20201073267102	DOWN
MLF1	-0.789379	8.58835110176617	-5.99703	5.08402407213119e-08	3.40326401653356e-06	8.19652543848672	DOWN
NOL3	0.713227310602691	9.50192144342894	5.99618800022261	5.10237915615829e-08	3.40326401653356e-06	8.19307112487085	UP
CCL2	-1.24163	11.9157016302395	-5.98822	5.27953709536551e-08	3.49866844634425e-06	8.1603565613277	DOWN
TAGLN	-1.19874	10.4254842931777	-5.98765	5.29245932787049e-08	3.49866844634425e-06	8.15801348193731	DOWN
MSX1	-0.711892	9.20888802257463	-5.97938	5.48328348274424e-08	3.60877692576716e-06	8.12406442135458	DOWN
TEF	0.782881622784976	8.35032635323761	5.97010321634154	5.70557645723133e-08	3.72213790459907e-06	8.08597772636483	UP
DPYSL3	-0.768637	10.5329600687453	-5.96879	5.73773122584103e-08	3.72676918136068e-06	8.08059181669498	DOWN
UCK1	0.623573794714808	10.4466373724377	5.9448295843633	6.35692111889363e-08	4.00647647128915e-06	7.98238418512691	UP
IL10	-0.736932	8.61192223682932	-5.93437	6.64754236576371e-08	4.15443467009955e-06	7.93954886801714	DOWN
AFP	0.823175608174638	11.1739807881557	5.92704613607007	6.8586496187839e-08	4.25064810124132e-06	7.90959317462442	UP
ELN	-0.784503	9.70092647285955	-5.92441	6.93631146559708e-08	4.26325193137566e-06	7.89880485562434	DOWN
MCAM	-0.902252	10.0262759494062	-5.91676	7.16647433194568e-08	4.35078119238204e-06	7.86752832225581	DOWN
IFIT3	0.710791312402728	10.7537145773561	5.90633965696553	7.49219416038546e-08	4.51169619196653e-06	7.82494405156837	UP
NAGS	1.06615947160414	10.2085356253522	5.89918553896069	7.72422516355131e-08	4.63266633397831e-06	7.79572446538859	UP
CXCL2	-0.607424	12.0957427034911	-5.89052	8.01485534356563e-08	4.75907298078864e-06	7.76034116419108	DOWN
FADS1	1.09812075605423	12.2585988992294	5.89004609553849	8.03097564997949e-08	4.75907298078864e-06	7.75841635492507	UP
SLC25A34	1.11431227422839	10.2215348926737	5.88280905187756	8.28236655891856e-08	4.88856826179979e-06	7.72889012253617	UP
CNN1	-1.09501	8.99843440858535	-5.87593	8.52839461542861e-08	4.99414730353878e-06	7.70085012710152	DOWN
SPRY4	-0.800704	10.5949866399056	-5.86739	8.84427553011807e-08	5.09882768352621e-06	7.66601356675646	DOWN
DBP	1.19124746719278	9.13021653887929	5.86152520524185	9.06751158895075e-08	5.17303959251508e-06	7.64213762155375	UP
PHLDA1	-1.31525	11.9287147382054	-5.86117	9.0812299631335e-08	5.17303959251508e-06	7.64068964641977	DOWN
KLRF1	0.700141466625805	9.8544738905975	5.86000896053884	9.12616362287893e-08	5.17303959251508e-06	7.63596218613963	UP
MAFF	-1.14837	8.97061756783188	-5.85903	9.16435760505084e-08	5.17303959251508e-06	7.63196209578294	DOWN
PIM1	-1.19572	11.5856775539216	-5.85824	9.19491558762128e-08	5.17303959251508e-06	7.62877373327045	DOWN
ELFN1	0.778163165930156	9.05831397161223	5.85680752013116	9.2512339088948e-08	5.17303959251508e-06	7.62292528515821	UP
DGCR5	0.754539302645323	9.77882128099681	5.84346304713584	9.79100720001296e-08	5.37385391487058e-06	7.56861446132009	UP
NBL1	-0.650779	9.42751798182147	-5.83904	9.97666605841245e-08	5.45562246150098e-06	7.55062462971726	DOWN
RGS16	-1.08768	9.43573454818153	-5.83566	1.01207522577742e-07	5.47403887571397e-06	7.53689262853282	DOWN
FBXO2	0.81293488487156	10.5909690423099	5.83301264679439	1.02352781240299e-07	5.5159248846674e-06	7.52611677545906	UP
TMEM45B	0.820750426276819	11.2177257065508	5.82478393582055	1.05990238843909e-07	5.6913314533007e-06	7.49267527431316	UP
MAP3K8	-0.928829	10.6469604108005	-5.82278	1.06894530859784e-07	5.71374735220393e-06	7.48453992489935	DOWN
CD160	0.746525796349216	9.46472584491342	5.80704125975841	1.14272136961483e-07	6.02724739420248e-06	7.42063365231286	UP
PTX3	-1.30557	8.25787844845882	-5.80248	1.16503572127885e-07	6.12323014780977e-06	7.40211677209831	DOWN
XKR4	-0.619037	7.90815728486119	-5.7926	1.21481122486064e-07	6.34003584511481e-06	7.36206044426449	DOWN
KLHDC7A	0.591523670681699	8.41642023564111	5.78992485173377	1.22864545715242e-07	6.36755140407146e-06	7.35121918637226	UP
ZNF33B	0.709163249936849	8.94676601666496	5.78553566870379	1.25168508271512e-07	6.46443191677248e-06	7.3334325586997	UP
SLC26A1	0.633165637753413	8.64871366437039	5.78382639466231	1.26077202929371e-07	6.48883154453795e-06	7.32650742140006	UP
TNFAIP8L3	-0.757542	9.0479030578813	-5.78126	1.27451226829009e-07	6.53692947536097e-06	7.31613038426193	DOWN
ARG2	-0.798552	9.0558262856684	-5.77242	1.3231106210623e-07	6.76286851466687e-06	7.28030569721516	DOWN
COL9A3	0.64038313199877	8.02907928984278	5.76825615540439	1.34659589769266e-07	6.85933814461664e-06	7.26346	UP
TYMS	0.785184933868816	8.97660738126845	5.76520885524856	1.36405364482448e-07	6.9245508235902e-06	7.25113249735318	UP
BCL3	-0.80609	10.8363811330429	-5.76254	1.37955106729058e-07	6.95574324572205e-06	7.24031830725325	DOWN
IL1RL1	-1.99828	9.39033693531004	-5.75651	1.41512193642085e-07	7.06326298064555e-06	7.21594992960783	DOWN
GPAM	0.640719040165416	12.5112236416171	5.74758278950602	1.4694918843687e-07	7.31010778866222e-06	7.17986365532292	UP
MEP1B	0.834089978934156	9.99526967430323	5.74110466331748	1.51022692342712e-07	7.46282898971927e-06	7.15369278056203	UP
UNC119	0.681982710632124	9.30691928403888	5.73737669067607	1.53417054677435e-07	7.55604394460984e-06	7.13863774481898	UP
CABLES1	0.683354853264174	9.65768956787372	5.72888388335761	1.59012132437809e-07	7.78008703249993e-06	7.10435556544987	UP
SMO	0.719013159592855	9.61086437261431	5.71712505868744	1.67091723083761e-07	8.12196826518911e-06	7.05692463212631	UP
GPR3	-0.763829	8.60830309859256	-5.70307	1.77279006754028e-07	8.56119463136174e-06	7.00029260265559	DOWN
APOL3	0.852776605423312	10.5456756983971	5.69569113344627	1.8287173918407e-07	8.7743040278189e-06	6.9705726853691	UP
RGS2	-1.0308	11.6672627304744	-5.68802	1.8886524901974e-07	8.99267034613386e-06	6.93971703961584	DOWN
LOC730101	1.03569152875278	9.40739639945618	5.68755686651106	1.89236642351748e-07	8.99267034613386e-06	6.93783744006026	UP
SLITRK3	-1.65631	10.2244778318421	-5.68262	1.9320884813842e-07	9.06557857164309e-06	6.91796230874602	DOWN
ITPRIP	-0.615177	10.9560170594843	-5.67983	1.95483249569043e-07	9.14345237135203e-06	6.90676567510127	DOWN
SLC7A6OS	0.691956024733807	9.37720734214785	5.66117189237302	2.11419754282916e-07	9.76601684845992e-06	6.83179101533019	UP
RTP4	0.85763105376652	9.82237127147403	5.65215487023097	2.19572306099902e-07	1.00181548494783e-05	6.79559790476018	UP
CYP27B1	-0.624908	8.1944454476098	-5.64632	2.25014807401176e-07	1.02038726990399e-05	6.77217766408665	DOWN
DBNDD1	0.68510717423087	9.26030999767597	5.63761384720774	2.33375162474581e-07	1.05188550504452e-05	6.73728418426077	UP
C3orf52	-0.603065	7.96547634821643	-5.62008	2.51161908711467e-07	1.11797321505719e-05	6.6670364837495	DOWN
LRRC3	0.659508954190801	8.56504484730249	5.60650063105915	2.65838229320452e-07	1.16410179024486e-05	6.61272847898354	UP
TMPRSS2	-0.885584	10.5772293074549	-5.60417	2.68440785472851e-07	1.16748194243368e-05	6.60341242679028	DOWN
GRAMD4	-0.827058	11.2423414083121	-5.60102	2.71999643426026e-07	1.17951099018038e-05	6.59081861397452	DOWN
SERTAD1	-0.726427	11.7637711716509	-5.5995	2.7373727914706e-07	1.18090751592676e-05	6.58472944730979	DOWN
ITGB8	-0.598084	8.69967438777963	-5.59326	2.80968237832504e-07	1.2010312409089e-05	6.55979917018379	DOWN
HEXIM2	0.656693432806543	10.4311980353604	5.5932298258675	2.80999644908093e-07	1.2010312409089e-05	6.55969229533815	UP
REEP4	0.647252423128266	9.2090371765062	5.58441245167022	2.91539904236572e-07	1.24251132825638e-05	6.52448434409755	UP
VDR	-0.596739	8.9531676172967	-5.57939	2.97713269365088e-07	1.26159178590778e-05	6.50445067841413	DOWN
PNRC1	-1.16486	10.6268721706086	-5.56726	3.13164021691106e-07	1.30871920606025e-05	6.45607956136144	DOWN
KCNJ10	0.606224410512222	8.58351314970094	5.56446019559466	3.16846338894167e-07	1.32010432624982e-05	6.44490442213215	UP
LGALS4	1.14557850407578	10.3729192671291	5.56302434608352	3.18748579588483e-07	1.32432021586567e-05	6.43918233868176	UP
TSPYL2	-0.673494	9.91703145212114	-5.56096	3.21508335266949e-07	1.32836527187794e-05	6.43094131088238	DOWN
ANKS4B	0.880865438023005	9.99829390145225	5.55875480095492	3.24471504220458e-07	1.33419092896459e-05	6.42217138126179	UP
HSPA2	-0.60556	8.68387360395877	-5.55858	3.24712327743163e-07	1.33419092896459e-05	6.42146215780324	DOWN
LPAR1	-0.653283	10.0095691859916	-5.55673	3.27218260669718e-07	1.34078358380204e-05	6.41411331606639	DOWN
PLA2G1B	0.62584712415192	7.95917460166001	5.54446230700018	3.4437378210803e-07	1.39971688247589e-05	6.36526841851601	UP
TNFRSF10D	-0.897332	9.73137639785569	-5.54243	3.47303676041565e-07	1.40539709668439e-05	6.35717	DOWN
SERPINE1	-1.10441	10.5476648557956	-5.54215	3.47711531249062e-07	1.40539709668439e-05	6.35604906277937	DOWN
TP63	0.625936275241252	7.99644277748911	5.53904554532752	3.52225990147008e-07	1.41594848039097e-05	6.34371952062502	UP
OGN	-0.763151	8.89594302818075	-5.52677	3.70678013003501e-07	1.47025727077709e-05	6.29491865244449	DOWN
F3	-0.834336	9.78429284976411	-5.51967	3.81773386489233e-07	1.50605223675661e-05	6.26673264463918	DOWN
GFPT2	-1.06292	9.12857038836622	-5.51953	3.82006043418134e-07	1.50605223675661e-05	6.26615044098155	DOWN
TNFRSF1A	-0.652777	11.2626609520498	-5.51827	3.84013810085227e-07	1.50707688950071e-05	6.26114088994638	DOWN
TMEM63A	0.636247194564586	10.1876816035977	5.50986460083098	3.97651071376464e-07	1.54834084702972e-05	6.22779368001406	UP
LIF	-0.975554	8.80994198513669	-5.50332	4.08608340522678e-07	1.58685129423873e-05	6.20181968698775	DOWN
PKIB	0.759821727712196	9.99314157595951	5.49564918511725	4.21817374750046e-07	1.62963938494343e-05	6.17142007782496	UP
TACSTD2	-0.851127	10.8670902588275	-5.48821	4.35032692645831e-07	1.66770006969435e-05	6.14194578741064	DOWN
GFRA1	0.59347548577405	10.735581643529	5.48630633775677	4.38479785305295e-07	1.6765934001622e-05	6.13440517287826	UP
GIMAP2	0.754342975852241	9.96186869141242	5.48361153970727	4.43404746960609e-07	1.69107748879284e-05	6.12373408651666	UP
PAPPA	-0.860832	9.48216336811646	-5.46192	4.85083675425753e-07	1.82200368390976e-05	6.03791099070047	DOWN
TLR7	0.608493115617776	7.91686443212271	5.45589786442132	4.97312462832766e-07	1.85389112084576e-05	6.01412919814345	UP
CRYAB	-0.845083	10.1696393385563	-5.44134	5.2816070587284e-07	1.94934549358626e-05	5.95664777396204	DOWN
CDH15	1.18420871853125	8.98526697408387	5.43679060797732	5.38174666784781e-07	1.97649629475477e-05	5.93870942753179	UP
LDLR	-0.698535	12.2069988728402	-5.4349	5.42398928195897e-07	1.98710385664674e-05	5.93124244545905	DOWN
ANXA9	0.878517954000383	10.1006028573596	5.43372092159897	5.45039650423655e-07	1.99187217700281e-05	5.92660413303047	UP
CD3G	0.755975689180359	9.13276612468083	5.42493332080801	5.65170751630417e-07	2.04037615527933e-05	5.89196765299053	UP
AP1S1	0.684614077244335	10.4688963149214	5.42138128954499	5.73513437157341e-07	2.06049247929427e-05	5.87797458912488	UP
PPL	0.644143465245734	9.53167906683077	5.39842617078145	6.30417890787701e-07	2.21151785556044e-05	5.78764619649722	UP
SIRT4	0.665204139025239	8.75901999378405	5.39654868272336	6.35309877727637e-07	2.21821575617861e-05	5.78026614615196	UP
FCAR	-1.21743	8.7759516413474	-5.38324	6.71067855075735e-07	2.32110042126564e-05	5.72799069260551	DOWN
FAM47E	0.721971940744671	8.28787485111622	5.38053986003344	6.78563488396237e-07	2.33633178851982e-05	5.71738707302737	UP
ASPM	0.762869949411979	8.70201816824421	5.36769101202044	7.15357374771284e-07	2.45166488302951e-05	5.66698284984224	UP
RBP5	0.78542920968789	11.6267023464029	5.35599278998312	7.50553663883651e-07	2.54299207211969e-05	5.62114157284702	UP
RSAD2	0.598568171447851	10.2532414626109	5.35031389743243	7.68246513127429e-07	2.59702241733122e-05	5.59890494073347	UP
ETS2	-0.716216	12.4940432952608	-5.34212	7.94509623520455e-07	2.66160723879353e-05	5.5668258123533	DOWN
ABCC6	0.844932192273285	10.4973478385765	5.33711613589789	8.10959414692626e-07	2.71060906385126e-05	5.54726999349316	UP
CENPQ	0.664847913364737	9.0702699782445	5.3361388041042	8.14213436705293e-07	2.71258663646102e-05	5.54344867896454	UP
HMMR	0.639577333848974	9.19161733528806	5.33169	8.29184286593788e-07	2.75296586580268e-05	5.52606278645279	UP
AMOT	0.682165414592677	9.06088246680749	5.33055275440105	8.33059314374383e-07	2.75967132338632e-05	5.52161389564762	UP
ABCC6P1	0.908812477856858	9.76819709569153	5.32993716470391	8.35162131592245e-07	2.76048923228957e-05	5.51920833896051	UP
ADAM19	-0.854491	10.1179365333582	-5.31059	9.0397372205367e-07	2.96160906207627e-05	5.44366693746164	DOWN
PITPNM2	0.5918213967516	9.46461897848698	5.30871670207635	9.10918696316924e-07	2.97127295811797e-05	5.43636543758494	UP
ANKRD29	0.677698498626428	9.45948157808793	5.30585563686663	9.21634609576702e-07	2.99701735594601e-05	5.42520814633971	UP
KCNK5	0.776858236826627	9.1202621271328	5.3055355403923	9.2284116513599e-07	2.99701735594601e-05	5.4239600455812	UP
FAM53A	0.612050148150034	8.7378672977375	5.2921968264172	9.74519430630857e-07	3.13744632277129e-05	5.37198262731945	UP
AMACR	0.60950693270016	11.1351580287304	5.28644586471881	9.9766566743806e-07	3.19812050376589e-05	5.34959204557298	UP
GNAO1	0.9300494691705	9.82224346729684	5.28191526246024	1.01627881473211e-06	3.23685890585126e-05	5.33196101777076	UP
TUBB6	-0.953708	10.3533695890591	-5.27798	1.03273124707928e-06	3.26132581084018e-05	5.31664407956075	DOWN
RPS6KA1	0.667234939475651	9.63190150437259	5.2735128874398	1.05170331178415e-06	3.31420234310962e-05	5.29928212297966	UP
KRT80	-0.702101	8.49713079078889	-5.24805	1.16658607500865e-06	3.62250548636297e-05	5.2004205854058	DOWN
TNFRSF12A	-1.27701	10.0261453942083	-5.24393	1.18631523096604e-06	3.66084081854542e-05	5.18443020776829	DOWN
BTG2	-0.600493	10.7419320003648	-5.24223	1.19454941747429e-06	3.6710181891555e-05	5.17783512992856	DOWN
HOXB5	0.615079624159362	9.14648278490923	5.24024759988057	1.2042131245421e-06	3.69308577617304e-05	5.17015296308664	UP
CDC42EP3	-0.744011	10.7912393792103	-5.22801	1.26559801943343e-06	3.86540142526753e-05	5.12275237096839	DOWN
RASD1	-1.39524	9.85757330293172	-5.20626	1.3823707727283e-06	4.16222325375724e-05	5.03862474411547	DOWN
ASCL2	0.798871707497136	8.44155407894082	5.20271659417136	1.40235444360219e-06	4.19690543141629e-05	5.02494502241142	UP
ITGB7	0.585120930515829	8.54117035926391	5.20070964444584	1.41380471547737e-06	4.2226769755041e-05	5.01719457895143	UP
KCNE4	-0.741035	8.03183649652178	-5.18195	1.52536669109354e-06	4.5180882022321e-05	4.9448138600704	DOWN
PRR22	-0.649104	8.85339643745914	-5.18154	1.52789993661607e-06	4.5180882022321e-05	4.94323262666996	DOWN
SLC2A3	-0.900341	11.0633836619081	-5.17896	1.54393818708248e-06	4.54743298904253e-05	4.93328224520831	DOWN
TRIM15	-1.01851	10.1805606260151	-5.17313	1.58075266675281e-06	4.61927606390596e-05	4.91082836827863	DOWN
PAQR7	0.66069215057739	9.71857901208901	5.17133496681031	1.5922470065491e-06	4.64374156380613e-05	4.90392502215317	UP
MAK	-0.695336	7.61560015422102	-5.16295	1.64712571015981e-06	4.78502886971036e-05	4.8716395663035	DOWN
FADS2	1.0353805320943	11.2639312866659	5.1550267049683	1.70064174159707e-06	4.88064889102084e-05	4.84117789051751	UP
LAMC2	-0.889264	9.0493586332419	-5.15472	1.70277650630095e-06	4.88064889102084e-05	4.83998278691017	DOWN
GGT1	0.636381465205506	9.12666264604696	5.14842349496738	1.74655538572418e-06	4.97981928403154e-05	4.81579980722823	UP
AVPR1A	-1.09696	10.5862589243071	-5.14692	1.75716840741583e-06	4.99734663325107e-05	4.81002881065133	DOWN
COQ10A	0.759948953866993	9.64692070308418	5.14584601848307	1.76480432756641e-06	5.0094846504242e-05	4.8058982320608	UP
NNMT	-0.65286	13.7677507095318	-5.14396	1.77824096583704e-06	5.02611383870065e-05	4.79867312089814	DOWN
TPM2	-0.742678	10.6039217810932	-5.13533	1.84120556257752e-06	5.1477615672515e-05	4.76552917786335	DOWN
PNPLA3	0.791174887377919	9.63182320265966	5.13058462803034	1.87674140982209e-06	5.20795741225631e-05	4.74732151715235	UP
CISH	-1.01703	11.0429518068173	-5.12972	1.88327500188279e-06	5.21393641599793e-05	4.74401151632578	DOWN
SLC12A1	0.883266458828586	8.11438376933249	5.11415095708941	2.00504246402591e-06	5.46208820694532e-05	4.68434351613663	UP
IL1B	-1.12282	10.3608748894428	-5.11254	2.01807855238941e-06	5.47562647530281e-05	4.67817219196937	DOWN
PIM3	-0.853324	10.6275262685261	-5.11172	2.02473750263315e-06	5.47562647530281e-05	4.67503522803064	DOWN
TTC8	0.701617197427478	9.57799186853482	5.11037	2.03576932215046e-06	5.48551320609891e-05	4.66986094018881	UP
PRPF40B	0.591655636034769	8.9414	5.10991758814647	2.03945876048471e-06	5.48551710731458e-05	4.66813674219357	UP
HSPB6	-0.674861	10.787347059336	-5.0948	2.16713353418355e-06	5.77195821297798e-05	4.61032012458968	DOWN
PCDH20	-0.710007	8.11721516430583	-5.09411	2.17311859571579e-06	5.77195821297798e-05	4.60769431166958	DOWN
S100P	-1.19886	10.3140946572178	-5.09181	2.19326506970137e-06	5.81508460726169e-05	4.59890846768617	DOWN
PDE6D	0.606438	9.73797055900796	5.09042317789151	2.20554320642352e-06	5.83150951307452e-05	4.5935935853546	UP
SERPINB9	-0.820126	9.96985521030025	-5.08978	2.21122184037517e-06	5.83150951307452e-05	4.59114547824431	DOWN
IER3	-1.16441	10.6266207853213	-5.08312	2.27114769823233e-06	5.9369157932351e-05	4.56568849845442	DOWN
THBD	-1.11878	10.2406491438125	-5.07402	2.35549557309572e-06	6.1251120898996e-05	4.53097522526091	DOWN
HOPX	0.671457168975349	8.43450257841046	5.06585113316475	2.43381310591876e-06	6.28481530163814e-05	4.49984189663963	UP
CEBPA	1.05795435558586	12.3070928546883	5.04768502709058	2.61726008072297e-06	6.66594630833448e-05	4.43068122594753	UP
NFE2	-0.8936	9.90419114294692	-5.04222	2.67502460076057e-06	6.8014215233697e-05	4.40990710206203	DOWN
CSRNP3	0.635420841482565	9.23504467240135	5.03703121410751	2.73105919968546e-06	6.92023416288272e-05	4.39018050595182	UP
ALDH1A3	-0.854286	10.5576454238103	-5.0194	2.93013151210533e-06	7.28808965067803e-05	4.32323943097153	DOWN
PDLIM3	-0.891266	9.95237	-5.01876	2.93759266157814e-06	7.29444962409237e-05	4.32082004908848	DOWN
IL4R	-0.70707	11.5808516465548	-5.01386	2.99556334741376e-06	7.39778361403595e-05	4.30222952136754	DOWN
NFKB2	-0.638109	10.2351255991261	-5.01343	3.00069338718133e-06	7.39778361403595e-05	4.30060178750302	DOWN
OSGIN1	0.832784256176329	10.4684475351317	5.0131429748938	3.00407509942027e-06	7.39778361403595e-05	4.29953031373359	UP
SPHK2	0.824917558974069	10.0626844729051	5.00875477368139	3.05704704229294e-06	7.46154957525155e-05	4.28290253975323	UP
RALGDS	-1.01641	12.0776189217922	-5.00731	3.07469254268332e-06	7.48349051922995e-05	4.27742774307113	DOWN
CSTA	0.695305871041436	10.4166225703856	5.00230992003662	3.13650297271602e-06	7.58574718962246e-05	4.25849549076036	UP
PELI1	-0.675339	12.1535159658754	-4.99404	3.2413785358324e-06	7.75116790063844e-05	4.22721	DOWN
KDM6B	-0.607371	8.62655776683446	-4.98747	3.32720799794002e-06	7.86786832454051e-05	4.20235698841865	DOWN
RGS4	-0.738678	9.67523937303606	-4.97192	3.53918349369078e-06	8.29004965120578e-05	4.14362464563281	DOWN
SPATA18	0.708327083129182	9.50824352815361	4.95387567041011	3.80167764472944e-06	8.83533645120401e-05	4.07560111975941	UP
IFI27	0.82060943768094	11.2337074978126	4.95198535564276	3.83025352717438e-06	8.88786130471009e-05	4.06848210103357	UP
GBP5	0.752943045448004	9.86392972582866	4.9412879346229	3.9959588275273e-06	9.23532714614916e-05	4.02822228344628	UP
NCAPG2	0.642828756509543	8.85562464377077	4.9330592925866	4.12816167433896e-06	9.49030552459315e-05	3.9972852694709	UP
ING4	0.634865255600051	9.37168348411684	4.92898614398652	4.19517087857084e-06	9.59984179197888e-05	3.98198173307353	UP
MPHOSPH9	0.599065855890313	10.4490945678753	4.92824060173437	4.20755048632316e-06	9.61338032773744e-05	3.97918133032111	UP
COL15A1	-0.626119	8.60649876434848	-4.92148	4.32144955903157e-06	9.8283242723296e-05	3.95379718782666	DOWN
GUCA2B	0.621420107937062	9.06262741417381	4.90516628907194	4.60881436738608e-06	0.000103395934993214	3.89262187466012	UP
ACE2	0.665834987259007	9.45043230868314	4.90385783674105	4.63265362269129e-06	0.000103462597573439	3.88771996476938	UP
RASL10A	-0.780143	9.42049740171349	-4.89267	4.84147562946798e-06	0.000107001647121407	3.84583209046095	DOWN
OSM	-0.627978	8.14310494328734	-4.88527	4.98461641768818e-06	0.000109514305164984	3.81815330375807	DOWN
ZNF165	-0.592652	9.53419009516923	-4.87831	5.12287608793107e-06	0.000111400086157729	3.79216510326275	DOWN
LRRC19	1.07567500370516	8.95448823733375	4.87529060228254	5.18414261505628e-06	0.000112403698624413	3.78087321123874	UP
RTP3	1.07144771187175	12.0691009831807	4.8727380704583	5.23642395421054e-06	0.000113151440727387	3.77134270314589	UP
LOC154761	-0.992673	10.1409114983384	-4.86834	5.32776622801704e-06	0.000114681902858937	3.75491845423789	DOWN
IL24	-0.950199	8.84960464733323	-4.86706	5.3545463110323e-06	0.000115091794552449	3.75015664547478	DOWN
KIAA0040	-1.09898	9.79302740578588	-4.8554	5.60538388503743e-06	0.000119447678948491	3.70668045794003	DOWN
C5AR1	-0.914232	10.1258296943749	-4.84178	5.91279757030617e-06	0.000124570752210671	3.65598521929283	DOWN
CDH23	-0.630975	10.5682838464032	-4.81818	6.48509834962203e-06	0.000133785510197334	3.5682828241683	DOWN
JAKMIP2	0.695713244851449	10.4104253819232	4.81637045935441	6.53109434422211e-06	0.000134547780160609	3.56157477306486	UP
ESPNL	0.774888123646529	8.99643931576382	4.79025452863996	7.2319561138509e-06	0.000146550565718553	3.46484133480279	UP
OR7E37P	-0.628848	10.3573897912899	-4.76928	7.84735594844317e-06	0.000156258239475911	3.38736454716636	DOWN
CDK5	0.604745412681877	8.81800472410421	4.76277760401684	8.04829871012083e-06	0.000159826962635964	3.3633819878314	UP
TNFAIP6	-1.2212	8.83682932767318	-4.75844	8.18517366795043e-06	0.000161620553117253	3.34738747235803	DOWN
SNRNP25	0.610605062653469	10.4120577708715	4.75819361824963	8.19294722673179e-06	0.000161620553117253	3.34648716404276	UP
PRAP1	0.773559503146863	11.4188132155206	4.75397001610314	8.32846089557462e-06	0.000163859163175631	3.33092862950923	UP
LMOD1	-0.589599	8.53524095671875	-4.75227	8.38355818673981e-06	0.000164725289920169	3.32467533048525	DOWN
MYH11	-1.02599	10.2663487205309	-4.74811	8.52016489651244e-06	0.000166748595619376	3.30934720882399	DOWN
BCL6	-0.595816	12.6122648564876	-4.74562	8.60275953614993e-06	0.000167941727422692	3.30019874060244	DOWN
TNR	-0.701172	8.44881338090533	-4.74368	8.6678410425367e-06	0.000168971779379673	3.29305195413174	DOWN
ABCG8	0.651059425731246	11.4953778106349	4.74173445211842	8.73346382584421e-06	0.000169715631605774	3.28590003660478	UP
PLAT	-0.656017	9.95571349353149	-4.74105	8.75682690204888e-06	0.000169816223391232	3.28336681366073	DOWN
PFKFB3	-0.700471	11.8785066198054	-4.72218	9.42080710982667e-06	0.000179569545471624	3.21407281626711	DOWN
PTGER2	-0.611813	9.90212662227136	-4.72104	9.46238246651117e-06	0.000179837314822083	3.2098984675175	DOWN
OSCP1	0.63810270574534	8.37476423695284	4.70287569638914	1.01508448012724e-05	0.000189677971826792	3.14332803923946	UP
ELF3	-0.806894	10.8822227377935	-4.69184	1.05925703879312e-05	0.000195476292742046	3.10296118454219	DOWN
IRS2	-0.811009	9.66672	-4.691	1.06269207704645e-05	0.000195867186542614	3.09989322789409	DOWN
METRN	0.732604686918255	9.11839160613716	4.69023285414332	1.06584611573999e-05	0.000195962856928513	3.09708499320762	UP
FPR2	-0.897079	9.0614379244749	-4.68595	1.08359122269678e-05	0.000198734104147867	3.08143924343566	DOWN
GABPB2	-0.669823	11.1223241949383	-4.68452	1.08959360392469e-05	0.000199588857940589	3.07620512090043	DOWN
URB2	-0.726665	9.84215818794317	-4.67711	1.12112972000612e-05	0.000204345725614882	3.0491721939488	DOWN
ISG15	0.593649423543558	11.1550475976517	4.65451153384488	1.22296851531938e-05	0.000219426220710018	2.96681310367488	UP
EPHA1	0.69191294839724	10.3666965487649	4.64781067051798	1.25485122441093e-05	0.000223528827687284	2.94243936007397	UP
LONRF2	-0.637877	9.25448286382102	-4.64437	1.27154829132208e-05	0.000225961879153221	2.92992160088438	DOWN
RAX2	-0.71849	10.2215643844911	-4.64	1.29303586851739e-05	0.000228662935421398	2.91405298344186	DOWN
SDC4	-0.795269	12.7054224211707	-4.63766	1.30471076461769e-05	0.000229932084276346	2.90554165798028	DOWN
LTBP4	-0.591393	10.4405923047037	-4.63274	1.32955694720161e-05	0.000233480874057577	2.8876797210757	DOWN
RND1	-1.17439	10.3381372398361	-4.62946	1.34636023362856e-05	0.000235597201352838	2.87578872765187	DOWN
SPSB1	-1.11356	10.6512127110286	-4.62469	1.37115887542952e-05	0.000238812846758063	2.85850913205443	DOWN
SYN1	-0.728453	8.77838691022238	-4.61649	1.41490600298304e-05	0.000244904517933037	2.82877738994797	DOWN
SYT12	-0.658876	9.42087671684834	-4.61547	1.42044175163084e-05	0.000245385024550024	2.82508107937644	DOWN
TCAP	0.863368103189367	9.02601026004074	4.61507194042715	1.42259566983821e-05	0.000245472018482291	2.82364677869277	UP
LRIG3	0.762293178155144	9.80790973554732	4.59153538076722	1.55644029326087e-05	0.000263373070784553	2.73854537215719	UP
ROM1	-0.648036	9.47759937683426	-4.58796	1.5778282449895e-05	0.000266084096552991	2.72563098264605	DOWN
PROK2	-1.12519	9.20886109432154	-4.56927	1.69426310687454e-05	0.000283151342153393	2.65827057295553	DOWN
CD274	-0.87447	9.84851695462947	-4.56753	1.70552238327608e-05	0.000283243938379362	2.65200502280524	DOWN
MAL	-0.596286	8.66354872536356	-4.56697	1.70918203910436e-05	0.000283243938379362	2.64997744008043	DOWN
SORCS1	-0.668121	8.84357626294359	-4.56105	1.74803754408446e-05	0.000287732722619022	2.62871493521095	DOWN
RNF214	0.623926176874388	9.16947339345889	4.56094646743326	1.74875878208683e-05	0.000287732722619022	2.62832476015862	UP
SBNO2	-0.639062	9.21849774649755	-4.55806	1.76807960816138e-05	0.000290188952255529	2.61793227936658	DOWN
STC1	-0.747268	9.20068718406816	-4.55755	1.77149098190144e-05	0.000290188952255529	2.61610918351336	DOWN
HTR2B	0.619415084647741	9.95437885657094	4.51253921682097	2.10106726122807e-05	0.000334919221007477	2.4547876279906	UP
IER5L	-0.84165	9.81706070616287	-4.50499	2.16184210670211e-05	0.000341350737739778	2.42783777655307	DOWN
KLF10	-0.606158	11.703987921964	-4.50243	2.18290710627792e-05	0.000343219453475453	2.41867397758992	DOWN
KANK4	0.763564104698479	10.6816136341866	4.49027558758929	2.28533765242388e-05	0.000356311449079169	2.37534338478246	UP
ZWINT	0.602063989979606	9.2637820175246	4.48772381791599	2.30743230109708e-05	0.000359003640653954	2.36625279233705	UP
ANK2	-0.605654	9.34435229483619	-4.47648	2.40729153746513e-05	0.000370772525954969	2.32622823119797	DOWN
NINL	0.757453708884849	9.50081401244508	4.47612516418662	2.4104950423454e-05	0.000370772525954969	2.32497200438267	UP
BATF3	-0.695	9.23391254453871	-4.47449	2.42540473694896e-05	0.000372531711235701	2.31914726902839	DOWN
CH25H	-0.766794	8.27310968877184	-4.47432	2.4269411603294e-05	0.000372531711235701	2.31854908286002	DOWN
SLC19A1	0.613941293928778	9.03400239266969	4.4727907182685	2.44094009696514e-05	0.000373908784781251	2.31311623344745	UP
TRIM55	0.854438649817715	10.8526391506862	4.46338483033618	2.52884074754233e-05	0.000383816094683108	2.27970180184362	UP
ZNF385B	0.740985954607458	11.1411891966703	4.45729050749705	2.58742207951083e-05	0.000390718409153615	2.25807431920976	UP
MOGAT1	0.738940962794417	9.97562075111182	4.45545819166906	2.60529055665938e-05	0.000392217527730279	2.25157529471629	UP
TNFSF14	-0.611295	11.4459635997002	-4.45133	2.64594000287698e-05	0.000397131297707287	2.23695571811137	DOWN
FSTL3	-0.614549	8.92524325203666	-4.44843	2.67494435556815e-05	0.000399286393307195	2.22666153641006	DOWN
IL1RN	-1.15892	12.1949070669453	-4.44638	2.69564702263965e-05	0.000400549988159262	2.21938210844809	DOWN
IP6K3	0.940233418073135	9.23888437276636	4.44524042751015	2.70714455199155e-05	0.000401856966729764	2.2153635825774	UP
NPM2	0.611304702079914	8.31605965199678	4.4350704154646	2.81234522617806e-05	0.000411315859333062	2.17937104383934	UP
MAP1B	-0.624117	9.36485046086629	-4.43345	2.82944185920951e-05	0.000413004104159786	2.17364975093287	DOWN
DAND5	-0.64095	8.4685289120571	-4.42592	2.9103398734225e-05	0.000420684113481888	2.14704017312128	DOWN
NCAM2	0.797917859442238	10.3313941215834	4.40480610193019	3.14934288296976e-05	0.000446978301920727	2.07255943301123	UP
NR3C2	0.640998057419921	9.61916496872349	4.39506471249783	3.26589452318e-05	0.000459573463933579	2.03827412122541	UP
FBXO8	0.647352702760398	9.56085371773661	4.38519953109826	3.38817415894321e-05	0.000471869873034844	2.00360047270443	UP
ADAMTS16	-0.612786	8.23993694582284	-4.37895	3.46791880953069e-05	0.000480277694347853	1.98165880516571	DOWN
MAPK4	-0.899759	8.65024087609529	-4.37698	3.49341664330442e-05	0.000482909657551207	1.97474992229967	DOWN
TMEM158	-0.635253	9.98623416159936	-4.3715	3.56530986401183e-05	0.000491933385132764	1.95553916512221	DOWN
SLCO1A2	-0.847317	9.16484860802626	-4.36032	3.71652155563573e-05	0.000509019720244253	1.91637275515423	DOWN
INHBB	-0.628093	9.05034373471424	-4.35914	3.73284776879465e-05	0.000510315971627313	1.91224011556819	DOWN
GJA1	-0.665981	10.8132357902906	-4.34406	3.94753132711714e-05	0.000535726103645441	1.85952566480618	DOWN
IL2RA	-0.648507	8.76355694153137	-4.33972	4.01148010534208e-05	0.000540949728801977	1.84437923509413	DOWN
ABHD8	0.66749574749018	9.35225245138072	4.33786073253815	4.0392202647384e-05	0.00054370463545447	1.83788419977682	UP
ID4	-0.755939	8.71343671799234	-4.33542	4.0758498520186e-05	0.000545672283518674	1.82937613049256	DOWN
PRRX1	-0.714183	8.25201447237177	-4.33192	4.12903422926911e-05	0.000552295459767524	1.81715859480285	DOWN
ACSF2	0.606936088105673	9.41859022046091	4.31524811504816	4.39137073717201e-05	0.000580082134499968	1.7591188872653	UP
FLNC	-0.844421	9.36857446636516	-4.31331	4.42293026875727e-05	0.000583402385817285	1.75237262854453	DOWN
FANCL	0.610572128228278	10.5085311055027	4.31298079340735	4.42827278195317e-05	0.000583402385817285	1.7512353859024	UP
GRHL1	-0.805094	9.32515797638136	-4.30936	4.48779169816588e-05	0.000587083673865605	1.73865821626048	DOWN
SLC22A4	-0.594246	8.92206493550719	-4.30593	4.54499630499871e-05	0.000592482690977658	1.72672705945766	DOWN
NTRK2	-0.627518	8.88705556225957	-4.30143	4.62104689634532e-05	0.000601342533125462	1.71109674731739	DOWN
PHYHIPL	-0.63869	9.99396661774915	-4.27331	5.12448550985889e-05	0.000648694446584179	1.61372385662563	DOWN
CXCR4	-0.800046	10.9584847018982	-4.26776	5.23005100885453e-05	0.000659252361912731	1.59452900917296	DOWN
CXCL13	-0.634547	8.0019972813395	-4.26559	5.27172113768403e-05	0.0006624353213427	1.58705915223339	DOWN
PTTG1	0.636150752430012	9.59667399741483	4.26234966482355	5.33478097611724e-05	0.000667925355545184	1.57586703859021	UP
VIL1	-0.846883	9.15648801461131	-4.25802	5.42020693342546e-05	0.000676911485539633	1.56091552090807	DOWN
FICD	-0.636514	10.1232711951046	-4.24864	5.60957302142913e-05	0.000695306576006141	1.52859937536241	DOWN
SERPINB2	-0.912344	8.01322612809492	-4.24713	5.64068274604661e-05	0.000697784404092192	1.52339542926213	DOWN
SHD	0.779365023700903	10.7063255816851	4.23837493577453	5.824136021452e-05	0.000712948381694654	1.49328257116012	UP
TNIP3	-0.588725	7.72667103860569	-4.23408	5.9162121353606e-05	0.000721863043820844	1.47852622363316	DOWN
TFRC	-0.656561	11.4822050665789	-4.22705	6.07016900408662e-05	0.00073727069649933	1.45436088505217	DOWN
UNC93A	0.678783230604775	11.3496660199109	4.22696608133314	6.07193787728133e-05	0.00073727069649933	1.45408683384606	UP
MTHFD2	-0.605146	10.5673290170854	-4.19894	6.72450892809903e-05	0.000795706808246181	1.35809612901187	DOWN
SOX17	-0.720537	9.34929953939816	-4.18766	7.00597943440832e-05	0.000819881495730837	1.31955195027607	DOWN
SYT7	0.614021558473554	9.90942472737489	4.17885025867908	7.23343911230829e-05	0.00084186364128696	1.28952467075919	UP
SLC22A11	0.674401621028985	8.32700979477985	4.17165096175517	7.42466600493022e-05	0.000856745400755097	1.26500609860013	UP
SLC5A12	0.940777969387939	8.28307692874154	4.15646592116556	7.84409679476895e-05	0.000888141055211584	1.21337990896895	UP
PHC2	-0.611505	10.8362483228819	-4.15545	7.87304386352412e-05	0.000889845398374299	1.20991998430406	DOWN
SLC22A18AS	0.635337291519051	9.42440568291764	4.15143027946822	7.98815579526043e-05	0.000899438526106765	1.19628654524815	UP
EBF1	-0.712113	9.24577098381093	-4.13723	8.40836714410497e-05	0.000935170637165612	1.14814211432868	DOWN
VCAN	-0.849695	10.3828263430666	-4.13636	8.43458264776649e-05	0.000936937881276167	1.1452192406906	DOWN
MRAP	0.697220406269424	9.13260809130564	4.12303227347285	8.84945467708399e-05	0.000975013250866275	1.10014170802601	UP
RFX2	-0.666261	8.87588263857894	-4.11685	9.04846210972636e-05	0.000989035967324906	1.07926764839775	DOWN
MIDN	-0.663868	9.61233791634234	-4.11681	9.04987193444398e-05	0.000989035967324906	1.07912142350556	DOWN
RPL39L	0.612101000528427	9.08881141356199	4.10183098888592	9.55000860156087e-05	0.00102932484014215	1.02864232657523	UP
ZNHIT3	0.590325464584625	10.326388027981	4.10031372764775	9.60213741368104e-05	0.00103344567214972	1.02353473136096	UP
MTMR4	0.605940476181681	11.5415798215613	4.08387920398171	0.000101845949200165	0.00107818978534039	0.968290073635594	UP
AKR1B10	1.37337022072794	9.01642989070032	4.07718102129162	0.000104315974723491	0.00109808620526342	0.945815879466716	UP
STAG3	0.627751567561377	10.1253864438228	4.06842108287894	0.000107633263252054	0.00112325449423294	0.916460545458283	UP
BIRC3	-0.644738	11.3784597336079	-4.04101	0.000118682665583079	0.00121075855135988	0.824858881991964	DOWN
ORAI3	0.780595928529888	10.3609845208543	4.03879634016211	0.000119619117875166	0.00121697315955897	0.817494139280509	UP
EOMES	0.623228448997844	9.83523121012136	4.03661293542371	0.000120551469884168	0.00122448710076137	0.810219042931299	UP
GTF2IRD1	0.598672361652117	9.0698806916051	4.0345091629688	0.000121456413356676	0.00123216590394272	0.803211747940125	UP
PLD6	0.591222830757892	10.054414735696	4.03434651140473	0.000121526649259377	0.00123216590394272	0.802670085139759	UP
FJX1	-0.651715	9.24068065367934	-4.03132	0.000122839736977698	0.00124124880965101	0.792601061665506	DOWN
OXT	0.703641049419997	10.535597084074	4.01961204975849	0.00012805355692031	0.0012834694108037	0.753661493318725	UP
HOMER1	-0.640698	9.09949574704545	-4.01633	0.000129554296365672	0.00129511904625807	0.742748549997765	DOWN
CHSY3	-0.632335	10.2525931596604	-4.0163	0.000129564148233966	0.00129511904625807	0.742677331078701	DOWN
CIDEA	-0.739582	9.12631442511916	-4.00851	0.000133190874412074	0.00131984081679226	0.716823238373574	DOWN
LIMK2	-0.586688	8.84906682950165	-4.00245	0.000136080853655122	0.00134221924221902	0.696723401384679	DOWN
MYOM1	-0.86239	10.3909340179725	-3.98768	0.000143372645508941	0.00140113319927726	0.64785870947632	DOWN
FABP4	0.770815055388508	8.90809232211436	3.98448737141749	0.000144996903144341	0.00141236669113879	0.637314957400498	UP
DHRS13	-0.641409	9.64171146807772	-3.96934	0.000152951655498464	0.00147249380186676	0.587336325054439	DOWN
SLC44A4	-0.59148	10.0479237935357	-3.96723	0.000154088741305954	0.00148248120193063	0.580406679914209	DOWN
MAP3K14	-0.594922	9.33695415958521	-3.94473	0.000166766542821798	0.00157691389569703	0.506454550402834	DOWN
SLC8A2	-0.709754	8.49911643394116	-3.94388	0.000167266228908204	0.001579630405575	0.503656973218957	DOWN
BYSL	-0.592542	10.7152764850795	-3.93301	0.000173759666701705	0.00162343045384495	0.468048394197393	DOWN
CXCL9	0.74352165733947	9.12018132330179	3.93153573351186	0.000174660201925784	0.00162882118521988	0.463216121050301	UP
SDK2	-0.631537	9.57793239225903	-3.92844	0.000176560563974356	0.00164135114284661	0.453100558194688	DOWN
CBLN3	0.705870976089388	9.7646	3.91115851955685	0.000187556732266102	0.00171992529946116	0.396638281353141	UP
CTCFL	-0.705677	8.58030433244977	-3.90287	0.000193060930649924	0.00175632310855472	0.369615449666876	DOWN
TMEM98	0.628681256363986	9.68996	3.8972854613029	0.000196852977271818	0.00178318586110903	0.351445965610787	UP
DHODH	-0.695726	11.3058654504119	-3.8913	0.000200995579530086	0.00180640981868912	0.331995265189825	DOWN
GRAMD1C	0.598038908460381	10.76	3.88125756839106	0.000208142021312905	0.00185605780875788	0.299370655396483	UP
MAMDC2	-0.651314	8.55805132760097	-3.87623	0.000211806631806407	0.00188084289044089	0.283076026296576	DOWN
PLAUR	-0.705144	9.90095895197996	-3.87053	0.000216038467371945	0.00191157416043445	0.264608793704049	DOWN
CLGN	0.791783780907417	8.98921912482539	3.86878063609378	0.000217355827510331	0.00191866503168467	0.258934278230169	UP
IL18RAP	-0.636184	10.2711412816956	-3.85218	0.000230221446503071	0.00200721793393123	0.205269284083379	DOWN
ICA1	0.657297084421543	9.42779451648247	3.8360156972824	0.000243444511983772	0.00209669581427136	0.15317305933331	UP
FRMD6	-0.621899	10.8482558413945	-3.83508	0.000244231291938623	0.0020998244140434	0.150163772630486	DOWN
CPOX	0.612200872629813	10.0096507908954	3.83270985284259	0.000246236898855205	0.00211584496451318	0.142536652635511	UP
FREM2	0.650846902677821	8.54148063231364	3.83031553018481	0.000248278411076111	0.00212846863766344	0.134836984247474	UP
ANXA13	0.740634076719819	10.2928838744319	3.82152292873193	0.000255914928239445	0.00218011377012228	0.106590278030779	UP
EEF1A2	0.915945434057215	8.11725899268981	3.8209140322153	0.000256451985047315	0.00218343836610976	0.104635829237314	UP
PASD1	-0.610648	8.20272772349625	-3.81581	0.000260999686392232	0.00220951015105183	0.0882493004214639	DOWN
S100A12	-1.11447	10.2286260890243	-3.80151	0.000274139676070615	0.00229333720015429	0.0424707361074219	DOWN
UHRF1	-0.724842	8.63533610101285	-3.78758	0.000287554016936819	0.00237615469328791	-0.00203769	DOWN
KIF22	0.689424206141766	9.97749312142086	3.78539485426424	0.000289711332664531	0.00238891580588435	-0.00899978	UP
PDPN	-0.666816	8.26413832177863	-3.76436	0.000311307584389278	0.00253026721869187	-0.075949	DOWN
MMP10	-0.658259	8.36154359996763	-3.74301	0.000334795036151638	0.00267296906479842	-0.143643	DOWN
NRG1	-0.730181	10.6253513429341	-3.7336	0.000345668247571556	0.00274065539146019	-0.173376	DOWN
GFRA3	-0.865183	9.5416	-3.73231	0.000347181911893161	0.00274533958399728	-0.177441	DOWN
BACH2	-0.758811	9.29779050569114	-3.72636	0.000354261578167452	0.00279093575935524	-0.196215	DOWN
SLC4A8	-0.625794	8.86828381043612	-3.71247	0.000371330537436983	0.00287965089355458	-0.23997	DOWN
SPATA3	-0.620585	8.58732737340937	-3.71058	0.000373715391030179	0.00288924047193238	-0.245921	DOWN
TMCO2	-0.633892	8.49052471393246	-3.70557	0.000380102145774976	0.00292837844553611	-0.261672	DOWN
TBX15	0.641462866751129	11.161643453837	3.68453080816022	0.000408061796766611	0.00308880975323489	-0.327625	UP
CLDN14	-0.615483	11.1816324474315	-3.67422	0.000422462852831079	0.00318001643370925	-0.359838	DOWN
DYDC2	-0.635889	8.93707932771014	-3.64026	0.000473417447547395	0.00346025116207368	-0.465538	DOWN
DPPA3	-0.823168	8.83121778772505	-3.59268	0.000554707181168413	0.00390542936807612	-0.612451	DOWN
DIO3OS	-0.705254	9.19955274210411	-3.59262	0.000554805180499183	0.00390542936807612	-0.612614	DOWN
TNFRSF8	-0.699776	8.52269670259652	-3.58948	0.000560612124711194	0.00393513201649566	-0.62226	DOWN
ETV7	-0.586813	8.44190354719656	-3.57784	0.000582652088362885	0.00405728799733594	-0.657976	DOWN
KIR2DS5	-0.671762	9.36301941801154	-3.5259	0.000691346160835316	0.00461538725146521	-0.816249	DOWN
IL15RA	-0.588306	9.11552906186324	-3.50932	0.000729896174671977	0.0048186754114829	-0.866404	DOWN
IL17RD	-0.634776	9.7166541188369	-3.50231	0.000746791250378732	0.00489760716848909	-0.887547	DOWN
CHL1	-0.620546	8.59139223307347	-3.48001	0.00080308326483506	0.005186739244966	-0.954662	DOWN
SOX11	-0.600027	8.14522913049866	-3.44923	0.000887384392676258	0.00560227311403508	-1.04677	DOWN
SSX1	-0.819692	9.06412688062439	-3.4418	0.00090892818367474	0.00567972830539779	-1.06889	DOWN
ZNF182	-0.596162	9.51824110768189	-3.43071	0.000942033996626594	0.00581644402898462	-1.10187	DOWN
DEFB118	-0.730832	8.98852735240837	-3.40423	0.00102575174732983	0.00619197706565903	-1.1803	DOWN
POU4F3	-0.593609	8.17734670272924	-3.39909	0.00104277550256996	0.00627379306634683	-1.19546	DOWN
POMZP3	0.633762737874603	9.11593888540026	3.38852893713786	0.00107863862573836	0.00640977663573005	-1.22659	UP
FXYD3	-0.63728	8.58609494672132	-3.38759	0.00108189572844555	0.00642103943241315	-1.22936	DOWN
APOD	-0.688551	9.08371623584655	-3.38212	0.00110096291264367	0.00649774972475735	-1.24544	DOWN
DEFB126	-0.595125	8.17011889785966	-3.37872	0.00111296435425819	0.00655353594823291	-1.25541	DOWN
C2CD4A	-0.716519	7.84325684369555	-3.37686	0.00111958566339902	0.00656652884755401	-1.26087	DOWN
SLCO1B1	0.634834488678412	11.1040223459555	3.37493716163346	0.00112648937180033	0.00659678162962587	-1.26652	UP
NLRP4	-0.601853	8.38872575663107	-3.37197	0.00113721551656535	0.00664895581501298	-1.27524	DOWN
SPON1	-0.638677	9.91417694859169	-3.34947	0.00122158015899595	0.00702621163376095	-1.34104	DOWN
PRIMA1	-0.601686	8.39596533429594	-3.345	0.00123903111910743	0.00709531219591602	-1.35407	DOWN
DSCR8	-0.668482	8.68620593007772	-3.34227	0.00124980123438523	0.00714158415683672	-1.36203	DOWN
EID2B	-0.615986	9.99036635096601	-3.33075	0.0012962239749616	0.00735598451109457	-1.39553	DOWN
NPY6R	0.605693453047345	9.14988352937743	3.32991912480821	0.00129963576864001	0.00736691403306078	-1.39794	UP
CMTM2	-0.708815	8.57191839723605	-3.31057	0.00138146884740227	0.0077189961067849	-1.454	DOWN
CCT8L2	-0.628277	8.5107565504638	-3.30897	0.00138846618715848	0.00774064695194725	-1.45864	DOWN
SLC35F3	-0.59609	8.42572095206215	-3.30778	0.00139369365834722	0.00776106307534879	-1.46209	DOWN
MUC17	-0.674968	8.59416898834361	-3.29538	0.00144911834699554	0.00796006821102922	-1.49787	DOWN
DPP6	-0.598681	8.40063924935311	-3.29535	0.00144924192180262	0.00796006821102922	-1.49794	DOWN
LOC440570	-0.727133	9.22938577454122	-3.29074	0.00147039374748082	0.00804363243840742	-1.51123	DOWN
ACER1	-0.642359	8.8176616770132	-3.2667	0.00158534785045558	0.00850973075701058	-1.58023	DOWN
LRRC37A2	-0.68745	9.65010775119553	-3.254	0.0016494158046686	0.00876378654056004	-1.61652	DOWN
TFAP2C	-0.651712	8.74584406765664	-3.23251	0.00176339160576407	0.00916446077712606	-1.67768	DOWN
B3GAT1	-0.635876	10.3230477335688	-3.22975	0.00177856436766061	0.0092207620789766	-1.68552	DOWN
OR2J3	-0.70089	8.44137108303873	-3.21998	0.00183322759012683	0.00939962723062439	-1.71321	DOWN
AGBL4	-0.618928	9.06134181932193	-3.21943	0.00183634569608438	0.00941206267524436	-1.71477	DOWN
MIOX	-0.632418	8.78812014304998	-3.18341	0.00205214106742754	0.0102531226862335	-1.8163	DOWN
AGR2	-0.734087	8.19457165374489	-3.1522	0.00225797032361676	0.0109987126108	-1.90352	DOWN
FAM83A	-0.640947	8.43758863253155	-3.15098	0.00226635649781681	0.0110270809776013	-1.90691	DOWN
NLRP7	-0.589656	8.36619465078218	-3.1432	0.00232081273098903	0.0112149995324012	-1.92855	DOWN
KLK2	-0.589546	8.57291564063586	-3.14032	0.0023412370340931	0.0113060105032863	-1.93654	DOWN
AKAP14	-0.613284	8.54872138682246	-3.11891	0.00249864684124218	0.0118510437234171	-1.99583	DOWN
GDF3	-0.587137	8.57690158642783	-3.10551	0.00260216011499272	0.0121750643442597	-2.03278	DOWN
CACNG2	-0.765438	8.88168894885935	-3.1045	0.00261010720719962	0.012200733689468	-2.03556	DOWN
LOC100133920	-0.632293	9.21686820613191	-3.09701	0.00266980894003915	0.0124018545203442	-2.05614	DOWN
MAGEA10	-0.633002	8.59512043313675	-3.09103	0.00271844988895936	0.0125611132800191	-2.07256	DOWN
SLITRK1	-0.617241	8.40021334571059	-3.0888	0.00273670355007971	0.0126102009305717	-2.07865	DOWN
WFDC3	-0.643986	8.87336762491514	-3.07142	0.00288362929007039	0.0131165449726321	-2.12619	DOWN
PLA2G10	-0.600388	8.66479721061393	-3.07032	0.00289317685841393	0.013143895110583	-2.12919	DOWN
SULT2B1	-0.600249	8.7730552475865	-3.06754	0.0029173926625409	0.0132336988297143	-2.13676	DOWN
PSORS1C2	-0.635626	8.87954559704621	-3.02966	0.00326698735231624	0.0144150607767285	-2.23951	DOWN
LRFN5	-0.684784	8.46918909620541	-3.02227	0.00333955189195791	0.0146441531064613	-2.25943	DOWN
PRDM14	-0.66457	8.81818670027799	-3.0186	0.00337612410679855	0.0147219202475877	-2.2693	DOWN
KIR2DL3	-0.671299	9.44105211823884	-3.00017	0.0035655209777058	0.0152899570105145	-2.31876	DOWN
CXCL6	-0.617749	8.7298956149506	-2.99997	0.00356764333911493	0.0152899570105145	-2.3193	DOWN
S100A8	-0.752826	11.2248570641365	-2.98516	0.00372706792033664	0.0158299281116754	-2.35888	DOWN
LALBA	-0.642927	8.63775562926473	-2.98435	0.0037359649147168	0.0158496127043633	-2.36104	DOWN
CCL20	-0.849279	10.4188464742276	-2.96796	0.00392051192718128	0.0163940664618764	-2.40465	DOWN
SYCP1	-0.61064	8.64594034063712	-2.92682	0.00442128522086461	0.0179825530148045	-2.51325	DOWN
PRDM7	-0.624356	9.74480729366785	-2.91459	0.00458115280668111	0.0184411547622665	-2.54529	DOWN
CD8B	-0.637334	9.19720659426077	-2.91203	0.00461530244630278	0.0185535158341372	-2.55199	DOWN
CYP2F1	-0.680086	8.84575374914617	-2.89919	0.0047901664124822	0.0190200040628031	-2.58551	DOWN
PNLIP	-0.685189	8.81262180972701	-2.87295	0.00516644587673565	0.0200501681294958	-2.6536	DOWN
CIB3	-0.634312	8.65394334411154	-2.86039	0.00535599620036128	0.020564039102781	-2.68602	DOWN
KLK3	-0.704349	8.78915938852319	-2.84599	0.00558130062007431	0.0212046654975697	-2.72306	DOWN
PATE2	-0.622294	8.81892158875275	-2.84016	0.00567491707210761	0.0214782295076776	-2.738	DOWN
LIN28B	-0.675692	8.7605008978652	-2.82208	0.00597446555606778	0.0223108713735757	-2.78418	DOWN
UCA1	-0.662716	11.1624174042134	-2.79389	0.00647068877002097	0.0236184109853477	-2.85572	DOWN
SYNPO2L	-0.612861	8.66153615112224	-2.7895	0.00655139890284839	0.0238253074036594	-2.86683	DOWN
GAD2	-0.68088	8.82811659431811	-2.67537	0.00899707187596368	0.0300724600186705	-3.14999	DOWN
GPR88	-0.619854	10.7610792907871	-2.56965	0.0119751394346707	0.0368700576888571	-3.40345	DOWN
SPDYE1	-0.612711	9.06284738944122	-2.53842	0.0130110657237038	0.0392360079570957	-3.47664	DOWN
CD52	0.680075488648837	9.3199098903782	2.49863912756132	0.0144476970930546	0.0422896898419962	-3.5688	UP
LCN2	-0.590171	9.36045144538508	-2.46295	0.0158560924570925	0.0453283719405716	-3.65042	DOWN
