# Supplementary material for: Integrated bioinformatics analysis and experimental validation of SRF as a potential senescence biomarker in MASLD
Source: Front Mol Biosci. 2026 Apr 29;13:1745039. doi: 10.3389/fmolb.2026.1745039 (PMC13167570; doi:10.3389/fmolb.2026.1745039)
Supplement: Supplementary file 2 [file Table3.xlsx]

## Sheet: Sheet1
Supplementary Table 3.The baseline characteristics between normal and MASLD participants.
Characteristics	Normal	MASLD	P
	(n = 6)	(n = 11)
Age, years	48.67 ± 14.12	35.46 ± 10.60	0.045
Sex, n (%)			0.515
Female	4 (66.7%)	10 (90.9%)
Male	2 (33.3%)	1 (9.1%)
BMI, Kg/m2	26.75 ± 1.71	34.98 ± 4.06	< 0.001
Diabetes, n (%)			0.515
No	6 (100.0%)	9 (81.8%)
Yes	0 (0.0%)	2 (18.2%)
Hypertension, n (%)			0.515
No	6 (100.0%)	9 (81.8%)
Yes	0 (0.0%)	2 (18.2%)
NAS score	0	3.27 ± 1.42	< 0.001
ALT,U/L	39.50 (24.00, 54.25)	40.00 (19.50, 52.50)	< 0.001
AST,U/L	26.00 (23.50, 28.50)	34.00 (16.50, 37.50)	0.96
γ-GGT,U/L	24.00 (21.75, 25.50)	19.00 (14.50, 32.00)	0.88
ALP, U/L	58.17 ± 11.04	85.18 ± 28.81	0.512
TG, mmol/L	1.17 ± 0.19	1.80 ± 0.71	0.017
HDL, mmol/L	1.30 ± 0.63	1.22 ± 0.26	0.04
PLT, *109/L	213.33 ± 19.61	244.18 ± 84.03	0.786
